# Supplementary material for: Integrative transcriptomic, evolutionary, and causal inference framework for region-level analysis: Application to COVID-19
Source: NPJ Genom Med. 2022 Mar 22;7:24. doi: 10.1038/s41525-022-00296-y (PMC8940898; doi:10.1038/s41525-022-00296-y)
Supplement: Supplementary file 1 — Supplementary_tables [file 41525_2022_296_MOESM1_ESM.xlsx]

## Sheet: Content_need_to_edit
S Table id	S Table name
table S1	Comparison of estimated h2 (r2) between reduced PrediXcan and reduced JTI
table S2	Comparison of estimated h2 (r2) between reduced JTI and full JTI
table S3	Substudies of the GWAS for COVID-19 severity from covid19hg
table S4	Regional JTI association results for COVID-19 hospitalization
table S5	Regional JTI association results for COVID-19 severity (very severe)
table S6	Mendelian randomization identified putative causal genes for COVID-19 hospitalization
table S7	Mendelian randomization identified putative causal genes for COVID-19 severity (very severe)
table S8	Estimation of the proportion of expression-mediated causal effect explained by the segment (pi_c) for COVID-19 hospitalization
table S9	Estimation of the proportion of expression-mediated causal effect explained by the segment (pi_c) for COVID-19 severity (very severe)
table S10	Information of GWAS of whole blood cell traits (UKB)
table S11	Regional association analysis prioritized genes associated with blood cell traits (UKB)
table S12	Information of GWAS of potential complications from binary traits (UKB)
table S13	Regional association analysis prioritized genes associated with potential complications (UKB)

## Sheet: S1 seg_r2
	geneid	genename	chr	gene_start_hg19	gene_end_hg19	tissue	Abbreviation	r2_PrediXcan_segment	r2_JTI_segment
	ENSG00000163820	FYCO1	chr3	45959391	46037316	Nerve_Tibial	NERVET	0.244603	0.246053
	ENSG00000163820	FYCO1	chr3	45959391	46037316	Muscle_Skeletal	MSCLSK	0.20905	0.208364
	ENSG00000163820	FYCO1	chr3	45959391	46037316	Cells_Cultured_fibroblasts	FIBRBLS	0.195092	0.203535
	ENSG00000172215	CXCR6	chr3	45982425	45989843	Muscle_Skeletal	MSCLSK	0.183123	0.190711
	ENSG00000163820	FYCO1	chr3	45959391	46037316	Ovary	OVARY	0.0768729	0.168208
	ENSG00000144791	LIMD1	chr3	45596886	45727833	Uterus	UTERUS	0.061278	0.149629
	ENSG00000163820	FYCO1	chr3	45959391	46037316	Esophagus_Mucosa	ESPMCS	0.145615	0.147469
	ENSG00000163820	FYCO1	chr3	45959391	46037316	Artery_Aorta	ARTAORT	0.12352	0.142179
	ENSG00000163820	FYCO1	chr3	45959391	46037316	Skin_Not_Sun_Exposed_Suprapubic	SKINNS	0.114997	0.140161
	ENSG00000163820	FYCO1	chr3	45959391	46037316	Adipose_Visceral_Omentum	ADPVSC	0.101266	0.137246
	ENSG00000163820	FYCO1	chr3	45959391	46037316	Adipose_Subcutaneous	ADPSBQ	0.131388	0.131918
	ENSG00000163820	FYCO1	chr3	45959391	46037316	Skin_Sun_Exposed_Lower_leg	SKINS	0.123859	0.126736
	ENSG00000163820	FYCO1	chr3	45959391	46037316	Breast_Mammary_Tissue	BREAST	0.112126	0.120277
	ENSG00000163820	FYCO1	chr3	45959391	46037316	Minor_Salivary_Gland	SLVRYG	0	0.120038
	ENSG00000163820	FYCO1	chr3	45959391	46037316	Thyroid	THYROID	0.112502	0.118949
	ENSG00000163820	FYCO1	chr3	45959391	46037316	Lung	LUNG	0.0942985	0.110122
	ENSG00000144791	LIMD1	chr3	45596886	45727833	Small_Intestine_Terminal_Ileum	SNTTRM	0.0262481	0.0991202
	ENSG00000173578	XCR1	chr3	46058516	46069234	Esophagus_Mucosa	ESPMCS	0.0955078	0.0938035
	ENSG00000163820	FYCO1	chr3	45959391	46037316	Brain_Hippocampus	BRNHPP	0	0.0922672
	ENSG00000144791	LIMD1	chr3	45596886	45727833	Kidney_Cortex	KDNCTX	0	0.0915413
	ENSG00000163820	FYCO1	chr3	45959391	46037316	Artery_Tibial	ARTTBL	0.0707246	0.0913978
	ENSG00000241186	TDGF1	chr3	46616024	46623947	Brain_Hippocampus	BRNHPP	0.0420109	0.0913156
	ENSG00000241186	TDGF1	chr3	46616024	46623947	Brain_Substantia_nigra	BRNSNG	0	0.0901004
	ENSG00000163820	FYCO1	chr3	45959391	46037316	Brain_Nucleus_accumbens_basal_ganglia	BRNNCC	0	0.0880978
	ENSG00000163820	FYCO1	chr3	45959391	46037316	Pituitary	PTTARY	0.0801763	0.0866887
	ENSG00000121797	CCRL2	chr3	46448657	46454488	Brain_Caudate_basal_ganglia	BRNCDT	0.0573795	0.0865445
	ENSG00000144791	LIMD1	chr3	45596886	45727833	Brain_Nucleus_accumbens_basal_ganglia	BRNNCC	0.0675377	0.0829158
	ENSG00000163820	FYCO1	chr3	45959391	46037316	Esophagus_Muscularis	ESPMSL	0.0507962	0.0816663
	ENSG00000163820	FYCO1	chr3	45959391	46037316	Esophagus_Gastroesophageal_Junction	ESPGEJ	0.0676015	0.0816043
	ENSG00000144791	LIMD1	chr3	45596886	45727833	Brain_Caudate_basal_ganglia	BRNCDT	0.0470151	0.0806805
	ENSG00000268324	LRRC2-AS1	chr3	46598888	46601184	Uterus	UTERUS	0	0.0803165
	ENSG00000241186	TDGF1	chr3	46616024	46623947	Breast_Mammary_Tissue	BREAST	0.0707123	0.0800843
	ENSG00000163823	CCR1	chr3	46243202	46249804	Whole_Blood	WHLBLD	0.0703343	0.0781285
	ENSG00000183625	CCR3	chr3	46205096	46308197	Whole_Blood	WHLBLD	0.0511063	0.0720348
	ENSG00000173578	XCR1	chr3	46058516	46069234	Small_Intestine_Terminal_Ileum	SNTTRM	0.0828383	0.0706333
	ENSG00000183625	CCR3	chr3	46205096	46308197	Muscle_Skeletal	MSCLSK	0.0451485	0.0696121
	ENSG00000172215	CXCR6	chr3	45982425	45989843	Heart_Atrial_Appendage	HRTAA	0.03769	0.0691887
	ENSG00000163820	FYCO1	chr3	45959391	46037316	Colon_Transverse	CLNTRN	0.0409716	0.066888
	ENSG00000160791	CCR5	chr3	46412345	46417697	Brain_Hippocampus	BRNHPP	0	0.0666417
	ENSG00000163820	FYCO1	chr3	45959391	46037316	Brain_Cerebellum	BRNCHA	0.0453487	0.0647175
	ENSG00000163820	FYCO1	chr3	45959391	46037316	Brain_Frontal_Cortex_BA9	BRNCTXB	0	0.0634208
	ENSG00000163820	FYCO1	chr3	45959391	46037316	Brain_Anterior_cingulate_cortex_BA24	BRNACC	0	0.0613831
	ENSG00000163823	CCR1	chr3	46243202	46249804	Minor_Salivary_Gland	SLVRYG	0	0.0612341
	ENSG00000163820	FYCO1	chr3	45959391	46037316	Adrenal_Gland	ADRNLG	0.0220297	0.0604912
	ENSG00000163820	FYCO1	chr3	45959391	46037316	Artery_Coronary	ARTCRN	0	0.0603922
	ENSG00000163820	FYCO1	chr3	45959391	46037316	Brain_Caudate_basal_ganglia	BRNCDT	0.034003	0.0597717
	ENSG00000230530	LIMD1-AS1	chr3	45717861	45730692	Brain_Anterior_cingulate_cortex_BA24	BRNACC	0	0.0596589
	ENSG00000241186	TDGF1	chr3	46616024	46623947	Vagina	VAGINA	0	0.0592157
	ENSG00000163817	SLC6A20	chr3	45796941	45838028	Esophagus_Muscularis	ESPMSL	0.0354879	0.0590635
	ENSG00000172215	CXCR6	chr3	45982425	45989843	Artery_Aorta	ARTAORT	0.0544051	0.058889
	ENSG00000181585	TMIE	chr3	46736018	46752376	Brain_Amygdala	BRNAMY	0	0.0585525
	ENSG00000163823	CCR1	chr3	46243202	46249804	Small_Intestine_Terminal_Ileum	SNTTRM	0	0.0583693
	ENSG00000163820	FYCO1	chr3	45959391	46037316	Kidney_Cortex	KDNCTX	0	0.0569152
	ENSG00000173578	XCR1	chr3	46058516	46069234	Testis	TESTIS	0.0232698	0.0562096
	ENSG00000163820	FYCO1	chr3	45959391	46037316	Brain_Cerebellar_Hemisphere	BRNCHB	0	0.0557964
	ENSG00000241186	TDGF1	chr3	46616024	46623947	Ovary	OVARY	0	0.055476
	ENSG00000163820	FYCO1	chr3	45959391	46037316	Spleen	SPLEEN	0	0.0551573
	ENSG00000211456	SACM1L	chr3	45730548	45786901	Ovary	OVARY	0.0440463	0.0540259
	ENSG00000121797	CCRL2	chr3	46448657	46454488	Brain_Hypothalamus	BRNHPT	0	0.0539308
	ENSG00000163820	FYCO1	chr3	45959391	46037316	Prostate	PRSTTE	0.0304726	0.0534882
	ENSG00000172215	CXCR6	chr3	45982425	45989843	Nerve_Tibial	NERVET	0.0311384	0.0525022
	ENSG00000144791	LIMD1	chr3	45596886	45727833	Ovary	OVARY	0	0.0524647
	ENSG00000011376	LARS2	chr3	45430053	45596218	Pituitary	PTTARY	0.0449097	0.0518173
	ENSG00000241186	TDGF1	chr3	46616024	46623947	Brain_Cortex	BRNCTXA	0.0342417	0.0513732
	ENSG00000121807	CCR2	chr3	46395225	46402419	Brain_Substantia_nigra	BRNSNG	0	0.0509302
	ENSG00000121797	CCRL2	chr3	46448657	46454488	Brain_Substantia_nigra	BRNSNG	0	0.0504652
	ENSG00000163815	CLEC3B	chr3	45043040	45077563	Vagina	VAGINA	0.0411509	0.0502229
	ENSG00000163820	FYCO1	chr3	45959391	46037316	Heart_Atrial_Appendage	HRTAA	0.0205314	0.0499035
	ENSG00000241186	TDGF1	chr3	46616024	46623947	Brain_Putamen_basal_ganglia	BRNPTM	0	0.0483677
	ENSG00000163814	CDCP1	chr3	45123769	45187914	Minor_Salivary_Gland	SLVRYG	0	0.0482483
	ENSG00000163818	LZTFL1	chr3	45864808	45957534	Whole_Blood	WHLBLD	0.0401011	0.0481515
	ENSG00000230530	LIMD1-AS1	chr3	45717861	45730692	Prostate	PRSTTE	0.0946896	0.0475536
	ENSG00000163817	SLC6A20	chr3	45796941	45838028	Breast_Mammary_Tissue	BREAST	0.0181306	0.0467967
	ENSG00000163815	CLEC3B	chr3	45043040	45077563	Artery_Coronary	ARTCRN	0	0.0467018
	ENSG00000163812	ZDHHC3	chr3	44956749	45017677	Brain_Amygdala	BRNAMY	0	0.0462365
	ENSG00000163820	FYCO1	chr3	45959391	46037316	Liver	LIVER	0	0.0453353
	ENSG00000172215	CXCR6	chr3	45982425	45989843	Heart_Left_Ventricle	HRTLV	0.0390707	0.0453158
	ENSG00000172215	CXCR6	chr3	45982425	45989843	Artery_Tibial	ARTTBL	0.0457713	0.0446438
	ENSG00000163820	FYCO1	chr3	45959391	46037316	Colon_Sigmoid	CLNSGM	0	0.044519
	ENSG00000178038	ALS2CL	chr3	46710485	46735194	Colon_Sigmoid	CLNSGM	0	0.0441754
	ENSG00000241186	TDGF1	chr3	46616024	46623947	Brain_Hypothalamus	BRNHPT	0	0.0438681
	ENSG00000163818	LZTFL1	chr3	45864808	45957534	Minor_Salivary_Gland	SLVRYG	0	0.0435665
	ENSG00000172215	CXCR6	chr3	45982425	45989843	Liver	LIVER	0	0.0425602
	ENSG00000241186	TDGF1	chr3	46616024	46623947	Brain_Caudate_basal_ganglia	BRNCDT	0	0.0404383
	ENSG00000173585	CCR9	chr3	45927996	45944667	Minor_Salivary_Gland	SLVRYG	0.0543989	0.0403963
	ENSG00000163818	LZTFL1	chr3	45864808	45957534	Adipose_Subcutaneous	ADPSBQ	0.0258628	0.0402174
	ENSG00000241186	TDGF1	chr3	46616024	46623947	Esophagus_Gastroesophageal_Junction	ESPGEJ	0.0171174	0.0397002
	ENSG00000172215	CXCR6	chr3	45982425	45989843	Adipose_Subcutaneous	ADPSBQ	0.012435	0.039528
	ENSG00000241186	TDGF1	chr3	46616024	46623947	Brain_Anterior_cingulate_cortex_BA24	BRNACC	0	0.0392572
	ENSG00000144791	LIMD1	chr3	45596886	45727833	Colon_Transverse	CLNTRN	0.0168828	0.0392305
	ENSG00000163823	CCR1	chr3	46243202	46249804	Cells_Cultured_fibroblasts	FIBRBLS	0.0279848	0.0387685
	ENSG00000163820	FYCO1	chr3	45959391	46037316	Brain_Hypothalamus	BRNHPT	0	0.0378147
	ENSG00000188086	PRSS45P	chr3	46783582	46792381	Vagina	VAGINA	0	0.0377317
	ENSG00000178038	ALS2CL	chr3	46710485	46735194	Thyroid	THYROID	0.0399613	0.0373792
	ENSG00000211456	SACM1L	chr3	45730548	45786901	Small_Intestine_Terminal_Ileum	SNTTRM	0	0.0367081
	ENSG00000223552	CCR5AS	chr3	46406446	46448550	Minor_Salivary_Gland	SLVRYG	0	0.0362167
	ENSG00000012223	LTF	chr3	46477136	46526724	Small_Intestine_Terminal_Ileum	SNTTRM	0	0.0360939
	ENSG00000011376	LARS2	chr3	45430053	45596218	Minor_Salivary_Gland	SLVRYG	0	0.0359309
	ENSG00000012223	LTF	chr3	46477136	46526724	Vagina	VAGINA	0	0.0357064
	ENSG00000173578	XCR1	chr3	46058516	46069234	Skin_Not_Sun_Exposed_Suprapubic	SKINNS	0.0336736	0.0356664
	ENSG00000144791	LIMD1	chr3	45596886	45727833	Spleen	SPLEEN	0	0.0354202
	ENSG00000163823	CCR1	chr3	46243202	46249804	Esophagus_Muscularis	ESPMSL	0.0105684	0.0352716
	ENSG00000163820	FYCO1	chr3	45959391	46037316	Small_Intestine_Terminal_Ileum	SNTTRM	0	0.0352526
	ENSG00000241186	TDGF1	chr3	46616024	46623947	Brain_Frontal_Cortex_BA9	BRNCTXB	0	0.0351991
	ENSG00000163820	FYCO1	chr3	45959391	46037316	Brain_Putamen_basal_ganglia	BRNPTM	0	0.0350498
	ENSG00000241186	TDGF1	chr3	46616024	46623947	Artery_Coronary	ARTCRN	0	0.0350235
	ENSG00000163818	LZTFL1	chr3	45864808	45957534	Esophagus_Gastroesophageal_Junction	ESPGEJ	0.0178229	0.0349904
	ENSG00000173578	XCR1	chr3	46058516	46069234	Whole_Blood	WHLBLD	0.0149523	0.0348018
	ENSG00000163818	LZTFL1	chr3	45864808	45957534	Pituitary	PTTARY	0	0.0347842
	ENSG00000241186	TDGF1	chr3	46616024	46623947	Muscle_Skeletal	MSCLSK	0.0456935	0.0346699
	ENSG00000144791	LIMD1	chr3	45596886	45727833	Esophagus_Muscularis	ESPMSL	0.041155	0.0346534
	ENSG00000172215	CXCR6	chr3	45982425	45989843	Adipose_Visceral_Omentum	ADPVSC	0.0165675	0.0342597
	ENSG00000188086	PRSS45P	chr3	46783582	46792381	Spleen	SPLEEN	0	0.0342014
	ENSG00000144791	LIMD1	chr3	45596886	45727833	Brain_Putamen_basal_ganglia	BRNPTM	0	0.0339794
	ENSG00000183625	CCR3	chr3	46205096	46308197	Spleen	SPLEEN	0	0.0338451
	ENSG00000163817	SLC6A20	chr3	45796941	45838028	Esophagus_Gastroesophageal_Junction	ESPGEJ	0	0.0336286
	ENSG00000241186	TDGF1	chr3	46616024	46623947	Pituitary	PTTARY	0	0.0331809
	ENSG00000163818	LZTFL1	chr3	45864808	45957534	Brain_Cerebellar_Hemisphere	BRNCHB	0	0.0329981
	ENSG00000163817	SLC6A20	chr3	45796941	45838028	Colon_Transverse	CLNTRN	0	0.0329818
	ENSG00000163820	FYCO1	chr3	45959391	46037316	Brain_Cortex	BRNCTXA	0	0.0329043
	ENSG00000163823	CCR1	chr3	46243202	46249804	Esophagus_Mucosa	ESPMCS	0.0225195	0.0328394
	ENSG00000163817	SLC6A20	chr3	45796941	45838028	Nerve_Tibial	NERVET	0.0238037	0.0328031
	ENSG00000283646	LINC02009	chr3	46458015	46465082	Brain_Putamen_basal_ganglia	BRNPTM	0	0.032517
	ENSG00000163823	CCR1	chr3	46243202	46249804	Esophagus_Gastroesophageal_Junction	ESPGEJ	0.0273757	0.0324997
	ENSG00000163820	FYCO1	chr3	45959391	46037316	Uterus	UTERUS	0	0.0323644
	ENSG00000163820	FYCO1	chr3	45959391	46037316	Pancreas	PNCREAS	0.0364118	0.0321586
	ENSG00000249992	TMEM158	chr3	45265958	45267779	Brain_Amygdala	BRNAMY	0	0.0320961
	ENSG00000163820	FYCO1	chr3	45959391	46037316	Stomach	STMACH	0	0.0320866
	ENSG00000163818	LZTFL1	chr3	45864808	45957534	Testis	TESTIS	0.0231665	0.0317515
	ENSG00000163817	SLC6A20	chr3	45796941	45838028	Brain_Hypothalamus	BRNHPT	0.052278	0.0315368
	ENSG00000241186	TDGF1	chr3	46616024	46623947	Brain_Amygdala	BRNAMY	0	0.0314501
	ENSG00000144791	LIMD1	chr3	45596886	45727833	Thyroid	THYROID	0	0.0313459
	ENSG00000178038	ALS2CL	chr3	46710485	46735194	Colon_Transverse	CLNTRN	0.0114247	0.0312322
	ENSG00000241186	TDGF1	chr3	46616024	46623947	Heart_Left_Ventricle	HRTLV	0.0333069	0.0310451
	ENSG00000172215	CXCR6	chr3	45982425	45989843	Uterus	UTERUS	0	0.031017
	ENSG00000163823	CCR1	chr3	46243202	46249804	Spleen	SPLEEN	0	0.0309561
	ENSG00000163820	FYCO1	chr3	45959391	46037316	Testis	TESTIS	0.0148769	0.0307475
	ENSG00000163818	LZTFL1	chr3	45864808	45957534	Pancreas	PNCREAS	0	0.0306418
	ENSG00000241186	TDGF1	chr3	46616024	46623947	Brain_Cerebellar_Hemisphere	BRNCHB	0	0.0306117
	ENSG00000169964	TMEM42	chr3	44903396	44907162	Small_Intestine_Terminal_Ileum	SNTTRM	0	0.0305278
	ENSG00000172215	CXCR6	chr3	45982425	45989843	Vagina	VAGINA	0	0.0303796
	ENSG00000172215	CXCR6	chr3	45982425	45989843	Cells_Cultured_fibroblasts	FIBRBLS	0.0210662	0.0299676
	ENSG00000163817	SLC6A20	chr3	45796941	45838028	Vagina	VAGINA	0.0307004	0.0298948
	ENSG00000181585	TMIE	chr3	46736018	46752376	Small_Intestine_Terminal_Ileum	SNTTRM	0	0.0298928
	ENSG00000144791	LIMD1	chr3	45596886	45727833	Skin_Sun_Exposed_Lower_leg	SKINS	0.0167397	0.0297954
	ENSG00000144791	LIMD1	chr3	45596886	45727833	Brain_Anterior_cingulate_cortex_BA24	BRNACC	0	0.029616
	ENSG00000173585	CCR9	chr3	45927996	45944667	Testis	TESTIS	0	0.0296044
	ENSG00000163817	SLC6A20	chr3	45796941	45838028	Artery_Coronary	ARTCRN	0	0.0293306
	ENSG00000181585	TMIE	chr3	46736018	46752376	Esophagus_Mucosa	ESPMCS	0.0159712	0.0290377
	ENSG00000241186	TDGF1	chr3	46616024	46623947	Artery_Aorta	ARTAORT	0	0.028861
	ENSG00000163815	CLEC3B	chr3	45043040	45077563	Pituitary	PTTARY	0.0343814	0.0286386
	ENSG00000163818	LZTFL1	chr3	45864808	45957534	Brain_Hippocampus	BRNHPP	0	0.0285322
	ENSG00000144791	LIMD1	chr3	45596886	45727833	Artery_Tibial	ARTTBL	0	0.0282367
	ENSG00000144791	LIMD1	chr3	45596886	45727833	Colon_Sigmoid	CLNSGM	0.0161806	0.0276377
	ENSG00000163818	LZTFL1	chr3	45864808	45957534	Brain_Cerebellum	BRNCHA	0	0.0275975
	ENSG00000163818	LZTFL1	chr3	45864808	45957534	Cells_Cultured_fibroblasts	FIBRBLS	0.0161949	0.0275826
	ENSG00000163817	SLC6A20	chr3	45796941	45838028	Muscle_Skeletal	MSCLSK	0.0221896	0.0273736
	ENSG00000211456	SACM1L	chr3	45730548	45786901	Breast_Mammary_Tissue	BREAST	0	0.0272707
	ENSG00000173585	CCR9	chr3	45927996	45944667	Nerve_Tibial	NERVET	0	0.0271105
	ENSG00000241186	TDGF1	chr3	46616024	46623947	Esophagus_Muscularis	ESPMSL	0.0182669	0.0270884
	ENSG00000144791	LIMD1	chr3	45596886	45727833	Nerve_Tibial	NERVET	0.0195808	0.0270434
	ENSG00000163818	LZTFL1	chr3	45864808	45957534	Adipose_Visceral_Omentum	ADPVSC	0	0.0266243
	ENSG00000268324	LRRC2-AS1	chr3	46598888	46601184	Pituitary	PTTARY	0	0.0265658
	ENSG00000173578	XCR1	chr3	46058516	46069234	Colon_Transverse	CLNTRN	0.0353525	0.0262578
	ENSG00000144791	LIMD1	chr3	45596886	45727833	Artery_Aorta	ARTAORT	0	0.02586
	ENSG00000163818	LZTFL1	chr3	45864808	45957534	Muscle_Skeletal	MSCLSK	0.0130336	0.0255851
	ENSG00000163812	ZDHHC3	chr3	44956749	45017677	Ovary	OVARY	0	0.0247034
	ENSG00000241186	TDGF1	chr3	46616024	46623947	Adipose_Visceral_Omentum	ADPVSC	0.0255818	0.0245
	ENSG00000178038	ALS2CL	chr3	46710485	46735194	Small_Intestine_Terminal_Ileum	SNTTRM	0	0.02448
	ENSG00000011376	LARS2	chr3	45430053	45596218	Colon_Transverse	CLNTRN	0.0122896	0.0242304
	ENSG00000241186	TDGF1	chr3	46616024	46623947	Adipose_Subcutaneous	ADPSBQ	0.0156307	0.0241948
	ENSG00000144791	LIMD1	chr3	45596886	45727833	Adipose_Subcutaneous	ADPSBQ	0.0325978	0.0241817
	ENSG00000183625	CCR3	chr3	46205096	46308197	Testis	TESTIS	0	0.0241276
	ENSG00000173585	CCR9	chr3	45927996	45944667	Small_Intestine_Terminal_Ileum	SNTTRM	0.0506815	0.0235026
	ENSG00000144791	LIMD1	chr3	45596886	45727833	Pituitary	PTTARY	0	0.0233827
	ENSG00000163823	CCR1	chr3	46243202	46249804	Lung	LUNG	0	0.023192
	ENSG00000173585	CCR9	chr3	45927996	45944667	Colon_Transverse	CLNTRN	0.0276421	0.0227669
	ENSG00000173585	CCR9	chr3	45927996	45944667	Liver	LIVER	0	0.0227166
	ENSG00000172215	CXCR6	chr3	45982425	45989843	Skin_Not_Sun_Exposed_Suprapubic	SKINNS	0	0.0223575
	ENSG00000163818	LZTFL1	chr3	45864808	45957534	Esophagus_Mucosa	ESPMCS	0.0103236	0.0220038
	ENSG00000241186	TDGF1	chr3	46616024	46623947	Skin_Not_Sun_Exposed_Suprapubic	SKINNS	0.0113475	0.0218492
	ENSG00000012223	LTF	chr3	46477136	46526724	Artery_Coronary	ARTCRN	0.0215879	0.0218361
	ENSG00000160791	CCR5	chr3	46412345	46417697	Breast_Mammary_Tissue	BREAST	0.0232915	0.0217732
	ENSG00000144791	LIMD1	chr3	45596886	45727833	Adipose_Visceral_Omentum	ADPVSC	0	0.0215423
	ENSG00000121807	CCR2	chr3	46395225	46402419	Artery_Coronary	ARTCRN	0	0.0214439
	ENSG00000241186	TDGF1	chr3	46616024	46623947	Lung	LUNG	0	0.021322
	ENSG00000173585	CCR9	chr3	45927996	45944667	Whole_Blood	WHLBLD	0.0254157	0.0211766
	ENSG00000211456	SACM1L	chr3	45730548	45786901	Artery_Coronary	ARTCRN	0	0.0211166
	ENSG00000163820	FYCO1	chr3	45959391	46037316	Heart_Left_Ventricle	HRTLV	0	0.0207364
	ENSG00000223552	CCR5AS	chr3	46406446	46448550	Colon_Sigmoid	CLNSGM	0	0.020507
	ENSG00000241186	TDGF1	chr3	46616024	46623947	Brain_Cerebellum	BRNCHA	0	0.020492
	ENSG00000144791	LIMD1	chr3	45596886	45727833	Esophagus_Gastroesophageal_Junction	ESPGEJ	0	0.0203992
	ENSG00000172215	CXCR6	chr3	45982425	45989843	Pituitary	PTTARY	0	0.0203422
	ENSG00000144791	LIMD1	chr3	45596886	45727833	Pancreas	PNCREAS	0	0.0202935
	ENSG00000188086	PRSS45P	chr3	46783582	46792381	Adrenal_Gland	ADRNLG	0	0.0202138
	ENSG00000188086	PRSS45P	chr3	46783582	46792381	Colon_Transverse	CLNTRN	0	0.0199239
	ENSG00000163817	SLC6A20	chr3	45796941	45838028	Testis	TESTIS	0	0.0198709
	ENSG00000249992	TMEM158	chr3	45265958	45267779	Stomach	STMACH	0	0.0198459
	ENSG00000178038	ALS2CL	chr3	46710485	46735194	Breast_Mammary_Tissue	BREAST	0.0176145	0.0197819
	ENSG00000178038	ALS2CL	chr3	46710485	46735194	Liver	LIVER	0	0.0197201
	ENSG00000163818	LZTFL1	chr3	45864808	45957534	Prostate	PRSTTE	0	0.0196318
	ENSG00000181585	TMIE	chr3	46736018	46752376	Prostate	PRSTTE	0	0.0196303
	ENSG00000144791	LIMD1	chr3	45596886	45727833	Adrenal_Gland	ADRNLG	0	0.0194291
	ENSG00000241186	TDGF1	chr3	46616024	46623947	Esophagus_Mucosa	ESPMCS	0	0.0194176
	ENSG00000163814	CDCP1	chr3	45123769	45187914	Adrenal_Gland	ADRNLG	0.017836	0.019414
	ENSG00000144791	LIMD1	chr3	45596886	45727833	Skin_Not_Sun_Exposed_Suprapubic	SKINNS	0	0.0189888
	ENSG00000163817	SLC6A20	chr3	45796941	45838028	Liver	LIVER	0	0.0187443
	ENSG00000163823	CCR1	chr3	46243202	46249804	Adrenal_Gland	ADRNLG	0	0.0186847
	ENSG00000163818	LZTFL1	chr3	45864808	45957534	Thyroid	THYROID	0.0171147	0.0186101
	ENSG00000241186	TDGF1	chr3	46616024	46623947	Skin_Sun_Exposed_Lower_leg	SKINS	0	0.0185942
	ENSG00000172215	CXCR6	chr3	45982425	45989843	Colon_Sigmoid	CLNSGM	0	0.0184899
	ENSG00000249992	TMEM158	chr3	45265958	45267779	Heart_Left_Ventricle	HRTLV	0	0.0184596
	ENSG00000172215	CXCR6	chr3	45982425	45989843	Pancreas	PNCREAS	0	0.0181462
	ENSG00000160791	CCR5	chr3	46412345	46417697	Spleen	SPLEEN	0	0.0179996
	ENSG00000211456	SACM1L	chr3	45730548	45786901	Esophagus_Muscularis	ESPMSL	0	0.0177011
	ENSG00000163827	LRRC2	chr3	46556875	46621589	Cells_Cultured_fibroblasts	FIBRBLS	0.023318	0.0174576
	ENSG00000173578	XCR1	chr3	46058516	46069234	Spleen	SPLEEN	0	0.0172565
	ENSG00000163820	FYCO1	chr3	45959391	46037316	Whole_Blood	WHLBLD	0	0.0170636
	ENSG00000249992	TMEM158	chr3	45265958	45267779	Artery_Tibial	ARTTBL	0	0.0168807
	ENSG00000163818	LZTFL1	chr3	45864808	45957534	Breast_Mammary_Tissue	BREAST	0	0.0166975
	ENSG00000163818	LZTFL1	chr3	45864808	45957534	Skin_Sun_Exposed_Lower_leg	SKINS	0.0187073	0.0165733
	ENSG00000173585	CCR9	chr3	45927996	45944667	Thyroid	THYROID	0	0.0164093
	ENSG00000172215	CXCR6	chr3	45982425	45989843	Colon_Transverse	CLNTRN	0	0.0163249
	ENSG00000172215	CXCR6	chr3	45982425	45989843	Skin_Sun_Exposed_Lower_leg	SKINS	0	0.0162372
	ENSG00000181585	TMIE	chr3	46736018	46752376	Heart_Atrial_Appendage	HRTAA	0	0.0162101
	ENSG00000144791	LIMD1	chr3	45596886	45727833	Breast_Mammary_Tissue	BREAST	0	0.0161979
	ENSG00000121797	CCRL2	chr3	46448657	46454488	Thyroid	THYROID	0	0.0161492
	ENSG00000172215	CXCR6	chr3	45982425	45989843	Whole_Blood	WHLBLD	0	0.0157413
	ENSG00000223552	CCR5AS	chr3	46406446	46448550	Adipose_Subcutaneous	ADPSBQ	0	0.0155818
	ENSG00000169964	TMEM42	chr3	44903396	44907162	Colon_Transverse	CLNTRN	0	0.0154008
	ENSG00000172215	CXCR6	chr3	45982425	45989843	Testis	TESTIS	0.0239007	0.015361
	ENSG00000172215	CXCR6	chr3	45982425	45989843	Lung	LUNG	0	0.0153478
	ENSG00000211456	SACM1L	chr3	45730548	45786901	Nerve_Tibial	NERVET	0	0.0150236
	ENSG00000160791	CCR5	chr3	46412345	46417697	Testis	TESTIS	0	0.0148647
	ENSG00000230530	LIMD1-AS1	chr3	45717861	45730692	Breast_Mammary_Tissue	BREAST	0	0.0144744
	ENSG00000283646	LINC02009	chr3	46458015	46465082	Whole_Blood	WHLBLD	0	0.0142936
	ENSG00000160791	CCR5	chr3	46412345	46417697	Adipose_Visceral_Omentum	ADPVSC	0	0.0142266
	ENSG00000173585	CCR9	chr3	45927996	45944667	Breast_Mammary_Tissue	BREAST	0.0128619	0.0140059
	ENSG00000121807	CCR2	chr3	46395225	46402419	Whole_Blood	WHLBLD	0.0162418	0.0139732
	ENSG00000012223	LTF	chr3	46477136	46526724	Stomach	STMACH	0.02947	0.0137773
	ENSG00000144791	LIMD1	chr3	45596886	45727833	Whole_Blood	WHLBLD	0	0.0135016
	ENSG00000163823	CCR1	chr3	46243202	46249804	Artery_Aorta	ARTAORT	0	0.0132745
	ENSG00000169964	TMEM42	chr3	44903396	44907162	Esophagus_Gastroesophageal_Junction	ESPGEJ	0.0131239	0.0131729
	ENSG00000188086	PRSS45P	chr3	46783582	46792381	Thyroid	THYROID	0	0.0131105
	ENSG00000163818	LZTFL1	chr3	45864808	45957534	Artery_Tibial	ARTTBL	0	0.0129821
	ENSG00000211456	SACM1L	chr3	45730548	45786901	Colon_Transverse	CLNTRN	0	0.0128267
	ENSG00000181585	TMIE	chr3	46736018	46752376	Adipose_Subcutaneous	ADPSBQ	0.0145374	0.0123702
	ENSG00000160791	CCR5	chr3	46412345	46417697	Esophagus_Muscularis	ESPMSL	0	0.0123357
	ENSG00000163818	LZTFL1	chr3	45864808	45957534	Colon_Sigmoid	CLNSGM	0	0.0121344
	ENSG00000163823	CCR1	chr3	46243202	46249804	Colon_Transverse	CLNTRN	0.0189952	0.0120032
	ENSG00000172215	CXCR6	chr3	45982425	45989843	Thyroid	THYROID	0	0.0118955
	ENSG00000144791	LIMD1	chr3	45596886	45727833	Heart_Atrial_Appendage	HRTAA	0	0.0117323
	ENSG00000211456	SACM1L	chr3	45730548	45786901	Skin_Sun_Exposed_Lower_leg	SKINS	0	0.0116188
	ENSG00000268324	LRRC2-AS1	chr3	46598888	46601184	Heart_Atrial_Appendage	HRTAA	0	0.0116042
	ENSG00000241186	TDGF1	chr3	46616024	46623947	Heart_Atrial_Appendage	HRTAA	0.0190314	0.0115371
	ENSG00000121797	CCRL2	chr3	46448657	46454488	Adipose_Subcutaneous	ADPSBQ	0	0.0112687
	ENSG00000163823	CCR1	chr3	46243202	46249804	Skin_Not_Sun_Exposed_Suprapubic	SKINNS	0	0.0112183
	ENSG00000163823	CCR1	chr3	46243202	46249804	Heart_Atrial_Appendage	HRTAA	0	0.0111888
	ENSG00000178038	ALS2CL	chr3	46710485	46735194	Esophagus_Muscularis	ESPMSL	0	0.0111076
	ENSG00000163823	CCR1	chr3	46243202	46249804	Breast_Mammary_Tissue	BREAST	0	0.0108123
	ENSG00000121807	CCR2	chr3	46395225	46402419	Adipose_Subcutaneous	ADPSBQ	0	0.0107271
	ENSG00000173578	XCR1	chr3	46058516	46069234	Thyroid	THYROID	0.0112602	0.0107268
	ENSG00000173578	XCR1	chr3	46058516	46069234	Breast_Mammary_Tissue	BREAST	0	0.0107148
	ENSG00000230530	LIMD1-AS1	chr3	45717861	45730692	Skin_Not_Sun_Exposed_Suprapubic	SKINNS	0	0.0102681
	ENSG00000283646	LINC02009	chr3	46458015	46465082	Skin_Sun_Exposed_Lower_leg	SKINS	0	0.0101464
	ENSG00000121807	CCR2	chr3	46395225	46402419	Lung	LUNG	0	0.0100947
	ENSG00000011376	LARS2	chr3	45430053	45596218	Brain_Spinal_cord_cervical_c-1	BRNSPC	0.0669167	0
	ENSG00000249992	TMEM158	chr3	45265958	45267779	Spleen	SPLEEN	0.0664709	0
	ENSG00000163818	LZTFL1	chr3	45864808	45957534	Brain_Spinal_cord_cervical_c-1	BRNSPC	0.0613261	0
	ENSG00000211456	SACM1L	chr3	45730548	45786901	Brain_Amygdala	BRNAMY	0.0534553	0
	ENSG00000172215	CXCR6	chr3	45982425	45989843	Brain_Hypothalamus	BRNHPT	0.0524725	0
	ENSG00000011376	LARS2	chr3	45430053	45596218	Brain_Caudate_basal_ganglia	BRNCDT	0.0490676	0
	ENSG00000075914	EXOSC7	chr3	45016733	45077558	Brain_Anterior_cingulate_cortex_BA24	BRNACC	0.0412687	0
	ENSG00000121807	CCR2	chr3	46395225	46402419	Skin_Not_Sun_Exposed_Suprapubic	SKINNS	0.0412318	0
	ENSG00000188086	PRSS45P	chr3	46783582	46792381	Brain_Substantia_nigra	BRNSNG	0.0410602	0
	ENSG00000268324	LRRC2-AS1	chr3	46598888	46601184	Testis	TESTIS	0.0404631	0
	ENSG00000160791	CCR5	chr3	46412345	46417697	Cells_EBV-transformed_lymphocytes	LCL	0.0385625	0
	ENSG00000163820	FYCO1	chr3	45959391	46037316	Brain_Spinal_cord_cervical_c-1	BRNSPC	0.0377531	0
	ENSG00000188086	PRSS45P	chr3	46783582	46792381	Brain_Cortex	BRNCTXA	0.0286132	0
	ENSG00000012223	LTF	chr3	46477136	46526724	Minor_Salivary_Gland	SLVRYG	0.0272404	0
	ENSG00000283646	LINC02009	chr3	46458015	46465082	Brain_Hippocampus	BRNHPP	0.0239721	0
	ENSG00000075914	EXOSC7	chr3	45016733	45077558	Colon_Sigmoid	CLNSGM	0.0218433	0
	ENSG00000172215	CXCR6	chr3	45982425	45989843	Prostate	PRSTTE	0.0218262	0
	ENSG00000283646	LINC02009	chr3	46458015	46465082	Artery_Coronary	ARTCRN	0.0210314	0
	ENSG00000249992	TMEM158	chr3	45265958	45267779	Brain_Cerebellum	BRNCHA	0.0195702	0
	ENSG00000249992	TMEM158	chr3	45265958	45267779	Brain_Nucleus_accumbens_basal_ganglia	BRNNCC	0.0191568	0
	ENSG00000163812	ZDHHC3	chr3	44956749	45017677	Lung	LUNG	0.0175324	0
	ENSG00000223552	CCR5AS	chr3	46406446	46448550	Adipose_Visceral_Omentum	ADPVSC	0.0159375	0
	ENSG00000163817	SLC6A20	chr3	45796941	45838028	Stomach	STMACH	0.0151238	0
	ENSG00000173578	XCR1	chr3	46058516	46069234	Nerve_Tibial	NERVET	0.0115496	0
	ENSG00000160791	CCR5	chr3	46412345	46417697	Whole_Blood	WHLBLD	0.0114524	0
	ENSG00000183625	CCR3	chr3	46205096	46308197	Skin_Not_Sun_Exposed_Suprapubic	SKINNS	0.0104344	0

## Sheet: S2 seg_full_r2
geneid	genename	chr	gene_start_hg19	gene_end_hg19	tissue	Abbreviation	r2_segment_JTI	r2_full_JTI
ENSG00000121797	CCRL2	chr3	46448657	46454488	Adipose_Subcutaneous	ADPSBQ	0.0112687	0.0240058
ENSG00000121807	CCR2	chr3	46395225	46402419	Adipose_Subcutaneous	ADPSBQ	0.0107271	NA
ENSG00000144791	LIMD1	chr3	45596886	45727833	Adipose_Subcutaneous	ADPSBQ	0.0241817	0.263888
ENSG00000163818	LZTFL1	chr3	45864808	45957534	Adipose_Subcutaneous	ADPSBQ	0.0402174	0.0377152
ENSG00000163820	FYCO1	chr3	45959391	46037316	Adipose_Subcutaneous	ADPSBQ	0.131918	0.17558
ENSG00000172215	CXCR6	chr3	45982425	45989843	Adipose_Subcutaneous	ADPSBQ	0.039528	0.0519696
ENSG00000223552	CCR5AS	chr3	46406446	46448550	Adipose_Subcutaneous	ADPSBQ	0.0155818	0.0683419
ENSG00000241186	TDGF1	chr3	46616024	46623947	Adipose_Subcutaneous	ADPSBQ	0.0241948	0.5226
ENSG00000144791	LIMD1	chr3	45596886	45727833	Adipose_Visceral_Omentum	ADPVSC	0.0215423	0.181371
ENSG00000160791	CCR5	chr3	46412345	46417697	Adipose_Visceral_Omentum	ADPVSC	0.0142266	0.0288577
ENSG00000163818	LZTFL1	chr3	45864808	45957534	Adipose_Visceral_Omentum	ADPVSC	0.0266243	0.0107406
ENSG00000163820	FYCO1	chr3	45959391	46037316	Adipose_Visceral_Omentum	ADPVSC	0.137246	0.180949
ENSG00000172215	CXCR6	chr3	45982425	45989843	Adipose_Visceral_Omentum	ADPVSC	0.0342597	0.0182267
ENSG00000241186	TDGF1	chr3	46616024	46623947	Adipose_Visceral_Omentum	ADPVSC	0.0245	0.507884
ENSG00000144791	LIMD1	chr3	45596886	45727833	Adrenal_Gland	ADRNLG	0.0194291	0.349751
ENSG00000163814	CDCP1	chr3	45123769	45187914	Adrenal_Gland	ADRNLG	0.019414	0.0790753
ENSG00000163820	FYCO1	chr3	45959391	46037316	Adrenal_Gland	ADRNLG	0.0604912	0.0665617
ENSG00000188086	PRSS45P	chr3	46783582	46792381	Adrenal_Gland	ADRNLG	0.0202138	0.290934
ENSG00000144791	LIMD1	chr3	45596886	45727833	Artery_Aorta	ARTAORT	0.02586	0.533412
ENSG00000163820	FYCO1	chr3	45959391	46037316	Artery_Aorta	ARTAORT	0.142179	0.202276
ENSG00000172215	CXCR6	chr3	45982425	45989843	Artery_Aorta	ARTAORT	0.058889	0.0564579
ENSG00000241186	TDGF1	chr3	46616024	46623947	Artery_Aorta	ARTAORT	0.028861	0.268084
ENSG00000163815	CLEC3B	chr3	45043040	45077563	Artery_Coronary	ARTCRN	0.0467018	0.0187159
ENSG00000163817	SLC6A20	chr3	45796941	45838028	Artery_Coronary	ARTCRN	0.0293306	0.0309751
ENSG00000163820	FYCO1	chr3	45959391	46037316	Artery_Coronary	ARTCRN	0.0603922	0.0759482
ENSG00000211456	SACM1L	chr3	45730548	45786901	Artery_Coronary	ARTCRN	0.0211166	0.0727091
ENSG00000241186	TDGF1	chr3	46616024	46623947	Artery_Coronary	ARTCRN	0.0350235	0.480656
ENSG00000144791	LIMD1	chr3	45596886	45727833	Artery_Tibial	ARTTBL	0.0282367	0.409789
ENSG00000163818	LZTFL1	chr3	45864808	45957534	Artery_Tibial	ARTTBL	0.0129821	0.0120031
ENSG00000163820	FYCO1	chr3	45959391	46037316	Artery_Tibial	ARTTBL	0.0913978	0.134546
ENSG00000172215	CXCR6	chr3	45982425	45989843	Artery_Tibial	ARTTBL	0.0446438	0.0693421
ENSG00000249992	TMEM158	chr3	45265958	45267779	Artery_Tibial	ARTTBL	0.0168807	0.0988638
ENSG00000163812	ZDHHC3	chr3	44956749	45017677	Brain_Amygdala	BRNAMY	0.0462365	0.04082
ENSG00000181585	TMIE	chr3	46736018	46752376	Brain_Amygdala	BRNAMY	0.0585525	0.0457179
ENSG00000241186	TDGF1	chr3	46616024	46623947	Brain_Amygdala	BRNAMY	0.0314501	0.351723
ENSG00000144791	LIMD1	chr3	45596886	45727833	Brain_Anterior_cingulate_cortex_BA24	BRNACC	0.029616	0.148222
ENSG00000163820	FYCO1	chr3	45959391	46037316	Brain_Anterior_cingulate_cortex_BA24	BRNACC	0.0613831	0.0681415
ENSG00000230530	LIMD1-AS1	chr3	45717861	45730692	Brain_Anterior_cingulate_cortex_BA24	BRNACC	0.0596589	0.0312782
ENSG00000241186	TDGF1	chr3	46616024	46623947	Brain_Anterior_cingulate_cortex_BA24	BRNACC	0.0392572	0.34693
ENSG00000144791	LIMD1	chr3	45596886	45727833	Brain_Caudate_basal_ganglia	BRNCDT	0.0806805	0.314798
ENSG00000163820	FYCO1	chr3	45959391	46037316	Brain_Caudate_basal_ganglia	BRNCDT	0.0597717	0.0654888
ENSG00000241186	TDGF1	chr3	46616024	46623947	Brain_Caudate_basal_ganglia	BRNCDT	0.0404383	0.395597
ENSG00000163818	LZTFL1	chr3	45864808	45957534	Brain_Cerebellar_Hemisphere	BRNCHB	0.0329981	0.0323301
ENSG00000163820	FYCO1	chr3	45959391	46037316	Brain_Cerebellar_Hemisphere	BRNCHB	0.0557964	0.0249055
ENSG00000241186	TDGF1	chr3	46616024	46623947	Brain_Cerebellar_Hemisphere	BRNCHB	0.0306117	0.289511
ENSG00000163820	FYCO1	chr3	45959391	46037316	Brain_Cerebellum	BRNCHA	0.0647175	0.0592647
ENSG00000241186	TDGF1	chr3	46616024	46623947	Brain_Cerebellum	BRNCHA	0.020492	0.38655
ENSG00000163820	FYCO1	chr3	45959391	46037316	Brain_Cortex	BRNCTXA	0.0329043	0.0282964
ENSG00000241186	TDGF1	chr3	46616024	46623947	Brain_Cortex	BRNCTXA	0.0513732	0.486782
ENSG00000163820	FYCO1	chr3	45959391	46037316	Brain_Frontal_Cortex_BA9	BRNCTXB	0.0634208	0.0539408
ENSG00000241186	TDGF1	chr3	46616024	46623947	Brain_Frontal_Cortex_BA9	BRNCTXB	0.0351991	0.342033
ENSG00000160791	CCR5	chr3	46412345	46417697	Brain_Hippocampus	BRNHPP	0.0666417	0.0309669
ENSG00000163818	LZTFL1	chr3	45864808	45957534	Brain_Hippocampus	BRNHPP	0.0285322	NA
ENSG00000163820	FYCO1	chr3	45959391	46037316	Brain_Hippocampus	BRNHPP	0.0922672	0.0674128
ENSG00000241186	TDGF1	chr3	46616024	46623947	Brain_Hippocampus	BRNHPP	0.0913156	0.391869
ENSG00000121797	CCRL2	chr3	46448657	46454488	Brain_Hypothalamus	BRNHPT	0.0539308	NA
ENSG00000163817	SLC6A20	chr3	45796941	45838028	Brain_Hypothalamus	BRNHPT	0.0315368	0.0491524
ENSG00000163820	FYCO1	chr3	45959391	46037316	Brain_Hypothalamus	BRNHPT	0.0378147	0.0365284
ENSG00000241186	TDGF1	chr3	46616024	46623947	Brain_Hypothalamus	BRNHPT	0.0438681	0.408403
ENSG00000144791	LIMD1	chr3	45596886	45727833	Brain_Nucleus_accumbens_basal_ganglia	BRNNCC	0.0829158	0.317709
ENSG00000163820	FYCO1	chr3	45959391	46037316	Brain_Nucleus_accumbens_basal_ganglia	BRNNCC	0.0880978	0.0926546
ENSG00000144791	LIMD1	chr3	45596886	45727833	Brain_Putamen_basal_ganglia	BRNPTM	0.0339794	0.217413
ENSG00000241186	TDGF1	chr3	46616024	46623947	Brain_Putamen_basal_ganglia	BRNPTM	0.0483677	0.308479
ENSG00000241186	TDGF1	chr3	46616024	46623947	Brain_Substantia_nigra	BRNSNG	0.0901004	0.394716
ENSG00000144791	LIMD1	chr3	45596886	45727833	Breast_Mammary_Tissue	BREAST	0.0161979	0.235662
ENSG00000160791	CCR5	chr3	46412345	46417697	Breast_Mammary_Tissue	BREAST	0.0217732	0.0138049
ENSG00000163817	SLC6A20	chr3	45796941	45838028	Breast_Mammary_Tissue	BREAST	0.0467967	0.0860274
ENSG00000163818	LZTFL1	chr3	45864808	45957534	Breast_Mammary_Tissue	BREAST	0.0166975	0.0401644
ENSG00000163820	FYCO1	chr3	45959391	46037316	Breast_Mammary_Tissue	BREAST	0.120277	0.155399
ENSG00000163823	CCR1	chr3	46243202	46249804	Breast_Mammary_Tissue	BREAST	0.0108123	0.0307434
ENSG00000173578	XCR1	chr3	46058516	46069234	Breast_Mammary_Tissue	BREAST	0.0107148	0.0101735
ENSG00000178038	ALS2CL	chr3	46710485	46735194	Breast_Mammary_Tissue	BREAST	0.0197819	0.0491405
ENSG00000211456	SACM1L	chr3	45730548	45786901	Breast_Mammary_Tissue	BREAST	0.0272707	0.0438254
ENSG00000241186	TDGF1	chr3	46616024	46623947	Breast_Mammary_Tissue	BREAST	0.0800843	0.534632
ENSG00000163818	LZTFL1	chr3	45864808	45957534	Cells_Cultured_fibroblasts	FIBRBLS	0.0275826	NA
ENSG00000163820	FYCO1	chr3	45959391	46037316	Cells_Cultured_fibroblasts	FIBRBLS	0.203535	0.295714
ENSG00000163823	CCR1	chr3	46243202	46249804	Cells_Cultured_fibroblasts	FIBRBLS	0.0387685	0.130709
ENSG00000163827	LRRC2	chr3	46556875	46621589	Cells_Cultured_fibroblasts	FIBRBLS	0.0174576	0.671719
ENSG00000172215	CXCR6	chr3	45982425	45989843	Cells_Cultured_fibroblasts	FIBRBLS	0.0299676	0.0407073
ENSG00000144791	LIMD1	chr3	45596886	45727833	Colon_Sigmoid	CLNSGM	0.0276377	0.366236
ENSG00000163820	FYCO1	chr3	45959391	46037316	Colon_Sigmoid	CLNSGM	0.044519	0.0380221
ENSG00000172215	CXCR6	chr3	45982425	45989843	Colon_Sigmoid	CLNSGM	0.0184899	0.022841
ENSG00000178038	ALS2CL	chr3	46710485	46735194	Colon_Sigmoid	CLNSGM	0.0441754	0.0720405
ENSG00000011376	LARS2	chr3	45430053	45596218	Colon_Transverse	CLNTRN	0.0242304	0.223823
ENSG00000144791	LIMD1	chr3	45596886	45727833	Colon_Transverse	CLNTRN	0.0392305	0.430174
ENSG00000163817	SLC6A20	chr3	45796941	45838028	Colon_Transverse	CLNTRN	0.0329818	0.0573542
ENSG00000163820	FYCO1	chr3	45959391	46037316	Colon_Transverse	CLNTRN	0.066888	0.0714108
ENSG00000163823	CCR1	chr3	46243202	46249804	Colon_Transverse	CLNTRN	0.0120032	0.0567227
ENSG00000169964	TMEM42	chr3	44903396	44907162	Colon_Transverse	CLNTRN	0.0154008	0.0276162
ENSG00000173578	XCR1	chr3	46058516	46069234	Colon_Transverse	CLNTRN	0.0262578	0.0503402
ENSG00000173585	CCR9	chr3	45927996	45944667	Colon_Transverse	CLNTRN	0.0227669	0.0289529
ENSG00000178038	ALS2CL	chr3	46710485	46735194	Colon_Transverse	CLNTRN	0.0312322	0.0251697
ENSG00000188086	PRSS45P	chr3	46783582	46792381	Colon_Transverse	CLNTRN	0.0199239	0.288446
ENSG00000211456	SACM1L	chr3	45730548	45786901	Colon_Transverse	CLNTRN	0.0128267	0.0656629
ENSG00000144791	LIMD1	chr3	45596886	45727833	Esophagus_Gastroesophageal_Junction	ESPGEJ	0.0203992	0.447754
ENSG00000163817	SLC6A20	chr3	45796941	45838028	Esophagus_Gastroesophageal_Junction	ESPGEJ	0.0336286	0.0425369
ENSG00000163818	LZTFL1	chr3	45864808	45957534	Esophagus_Gastroesophageal_Junction	ESPGEJ	0.0349904	0.0300256
ENSG00000163820	FYCO1	chr3	45959391	46037316	Esophagus_Gastroesophageal_Junction	ESPGEJ	0.0816043	0.100246
ENSG00000163823	CCR1	chr3	46243202	46249804	Esophagus_Gastroesophageal_Junction	ESPGEJ	0.0324997	0.0708142
ENSG00000169964	TMEM42	chr3	44903396	44907162	Esophagus_Gastroesophageal_Junction	ESPGEJ	0.0131729	0.0557474
ENSG00000241186	TDGF1	chr3	46616024	46623947	Esophagus_Gastroesophageal_Junction	ESPGEJ	0.0397002	0.55065
ENSG00000163818	LZTFL1	chr3	45864808	45957534	Esophagus_Mucosa	ESPMCS	0.0220038	0.0382594
ENSG00000163820	FYCO1	chr3	45959391	46037316	Esophagus_Mucosa	ESPMCS	0.147469	0.157385
ENSG00000163823	CCR1	chr3	46243202	46249804	Esophagus_Mucosa	ESPMCS	0.0328394	0.0781085
ENSG00000173578	XCR1	chr3	46058516	46069234	Esophagus_Mucosa	ESPMCS	0.0938035	0.129468
ENSG00000181585	TMIE	chr3	46736018	46752376	Esophagus_Mucosa	ESPMCS	0.0290377	0.060926
ENSG00000241186	TDGF1	chr3	46616024	46623947	Esophagus_Mucosa	ESPMCS	0.0194176	0.411612
ENSG00000144791	LIMD1	chr3	45596886	45727833	Esophagus_Muscularis	ESPMSL	0.0346534	0.417916
ENSG00000163817	SLC6A20	chr3	45796941	45838028	Esophagus_Muscularis	ESPMSL	0.0590635	0.0923074
ENSG00000163820	FYCO1	chr3	45959391	46037316	Esophagus_Muscularis	ESPMSL	0.0816663	0.120126
ENSG00000163823	CCR1	chr3	46243202	46249804	Esophagus_Muscularis	ESPMSL	0.0352716	0.0923962
ENSG00000178038	ALS2CL	chr3	46710485	46735194	Esophagus_Muscularis	ESPMSL	0.0111076	0.0849062
ENSG00000211456	SACM1L	chr3	45730548	45786901	Esophagus_Muscularis	ESPMSL	0.0177011	0.0389724
ENSG00000241186	TDGF1	chr3	46616024	46623947	Esophagus_Muscularis	ESPMSL	0.0270884	0.51609
ENSG00000144791	LIMD1	chr3	45596886	45727833	Heart_Atrial_Appendage	HRTAA	0.0117323	0.291662
ENSG00000163820	FYCO1	chr3	45959391	46037316	Heart_Atrial_Appendage	HRTAA	0.0499035	0.0493502
ENSG00000172215	CXCR6	chr3	45982425	45989843	Heart_Atrial_Appendage	HRTAA	0.0691887	0.040509
ENSG00000181585	TMIE	chr3	46736018	46752376	Heart_Atrial_Appendage	HRTAA	0.0162101	NA
ENSG00000241186	TDGF1	chr3	46616024	46623947	Heart_Atrial_Appendage	HRTAA	0.0115371	0.419197
ENSG00000268324	LRRC2-AS1	chr3	46598888	46601184	Heart_Atrial_Appendage	HRTAA	0.0116042	0.0215774
ENSG00000163820	FYCO1	chr3	45959391	46037316	Heart_Left_Ventricle	HRTLV	0.0207364	0.0231483
ENSG00000172215	CXCR6	chr3	45982425	45989843	Heart_Left_Ventricle	HRTLV	0.0453158	0.043761
ENSG00000241186	TDGF1	chr3	46616024	46623947	Heart_Left_Ventricle	HRTLV	0.0310451	0.552552
ENSG00000144791	LIMD1	chr3	45596886	45727833	Kidney_Cortex	KDNCTX	0.0915413	0.21651
ENSG00000163820	FYCO1	chr3	45959391	46037316	Kidney_Cortex	KDNCTX	0.0569152	0.0813494
ENSG00000163820	FYCO1	chr3	45959391	46037316	Liver	LIVER	0.0453353	0.0484102
ENSG00000172215	CXCR6	chr3	45982425	45989843	Liver	LIVER	0.0425602	0.0366568
ENSG00000178038	ALS2CL	chr3	46710485	46735194	Liver	LIVER	0.0197201	0.0226631
ENSG00000121807	CCR2	chr3	46395225	46402419	Lung	LUNG	0.0100947	0.0187682
ENSG00000163820	FYCO1	chr3	45959391	46037316	Lung	LUNG	0.110122	0.139906
ENSG00000163823	CCR1	chr3	46243202	46249804	Lung	LUNG	0.023192	0.0620665
ENSG00000172215	CXCR6	chr3	45982425	45989843	Lung	LUNG	0.0153478	0.0196829
ENSG00000241186	TDGF1	chr3	46616024	46623947	Lung	LUNG	0.021322	0.292589
ENSG00000011376	LARS2	chr3	45430053	45596218	Minor_Salivary_Gland	SLVRYG	0.0359309	0.288606
ENSG00000163814	CDCP1	chr3	45123769	45187914	Minor_Salivary_Gland	SLVRYG	0.0482483	0.0288597
ENSG00000163820	FYCO1	chr3	45959391	46037316	Minor_Salivary_Gland	SLVRYG	0.120038	0.112797
ENSG00000173585	CCR9	chr3	45927996	45944667	Minor_Salivary_Gland	SLVRYG	0.0403963	0.070839
ENSG00000163817	SLC6A20	chr3	45796941	45838028	Muscle_Skeletal	MSCLSK	0.0273736	0.0321738
ENSG00000163818	LZTFL1	chr3	45864808	45957534	Muscle_Skeletal	MSCLSK	0.0255851	0.0209831
ENSG00000163820	FYCO1	chr3	45959391	46037316	Muscle_Skeletal	MSCLSK	0.208364	0.295267
ENSG00000172215	CXCR6	chr3	45982425	45989843	Muscle_Skeletal	MSCLSK	0.190711	0.249361
ENSG00000183625	CCR3	chr3	46205096	46308197	Muscle_Skeletal	MSCLSK	0.0696121	0.0769392
ENSG00000241186	TDGF1	chr3	46616024	46623947	Muscle_Skeletal	MSCLSK	0.0346699	0.61639
ENSG00000144791	LIMD1	chr3	45596886	45727833	Nerve_Tibial	NERVET	0.0270434	0.455711
ENSG00000163817	SLC6A20	chr3	45796941	45838028	Nerve_Tibial	NERVET	0.0328031	0.0682954
ENSG00000163820	FYCO1	chr3	45959391	46037316	Nerve_Tibial	NERVET	0.246053	0.370595
ENSG00000172215	CXCR6	chr3	45982425	45989843	Nerve_Tibial	NERVET	0.0525022	0.0883776
ENSG00000173585	CCR9	chr3	45927996	45944667	Nerve_Tibial	NERVET	0.0271105	0.0497572
ENSG00000211456	SACM1L	chr3	45730548	45786901	Nerve_Tibial	NERVET	0.0150236	0.0288324
ENSG00000144791	LIMD1	chr3	45596886	45727833	Ovary	OVARY	0.0524647	0.347921
ENSG00000163820	FYCO1	chr3	45959391	46037316	Ovary	OVARY	0.168208	0.196057
ENSG00000211456	SACM1L	chr3	45730548	45786901	Ovary	OVARY	0.0540259	0.139157
ENSG00000241186	TDGF1	chr3	46616024	46623947	Ovary	OVARY	0.055476	0.479797
ENSG00000144791	LIMD1	chr3	45596886	45727833	Pancreas	PNCREAS	0.0202935	0.47382
ENSG00000163820	FYCO1	chr3	45959391	46037316	Pancreas	PNCREAS	0.0321586	0.0358303
ENSG00000011376	LARS2	chr3	45430053	45596218	Pituitary	PTTARY	0.0518173	0.300341
ENSG00000144791	LIMD1	chr3	45596886	45727833	Pituitary	PTTARY	0.0233827	0.42585
ENSG00000163818	LZTFL1	chr3	45864808	45957534	Pituitary	PTTARY	0.0347842	0.0426535
ENSG00000163820	FYCO1	chr3	45959391	46037316	Pituitary	PTTARY	0.0866887	0.133274
ENSG00000172215	CXCR6	chr3	45982425	45989843	Pituitary	PTTARY	0.0203422	0.0227104
ENSG00000241186	TDGF1	chr3	46616024	46623947	Pituitary	PTTARY	0.0331809	0.447302
ENSG00000268324	LRRC2-AS1	chr3	46598888	46601184	Pituitary	PTTARY	0.0265658	0.0474465
ENSG00000163820	FYCO1	chr3	45959391	46037316	Prostate	PRSTTE	0.0534882	0.0999171
ENSG00000181585	TMIE	chr3	46736018	46752376	Prostate	PRSTTE	0.0196303	0.027467
ENSG00000230530	LIMD1-AS1	chr3	45717861	45730692	Prostate	PRSTTE	0.0475536	0.0217633
ENSG00000144791	LIMD1	chr3	45596886	45727833	Skin_Not_Sun_Exposed_Suprapubic	SKINNS	0.0189888	0.274071
ENSG00000163820	FYCO1	chr3	45959391	46037316	Skin_Not_Sun_Exposed_Suprapubic	SKINNS	0.140161	0.180047
ENSG00000163823	CCR1	chr3	46243202	46249804	Skin_Not_Sun_Exposed_Suprapubic	SKINNS	0.0112183	0.014917
ENSG00000172215	CXCR6	chr3	45982425	45989843	Skin_Not_Sun_Exposed_Suprapubic	SKINNS	0.0223575	0.0159149
ENSG00000173578	XCR1	chr3	46058516	46069234	Skin_Not_Sun_Exposed_Suprapubic	SKINNS	0.0356664	0.123109
ENSG00000241186	TDGF1	chr3	46616024	46623947	Skin_Not_Sun_Exposed_Suprapubic	SKINNS	0.0218492	0.453824
ENSG00000144791	LIMD1	chr3	45596886	45727833	Skin_Sun_Exposed_Lower_leg	SKINS	0.0297954	0.317744
ENSG00000163818	LZTFL1	chr3	45864808	45957534	Skin_Sun_Exposed_Lower_leg	SKINS	0.0165733	0.0274709
ENSG00000163820	FYCO1	chr3	45959391	46037316	Skin_Sun_Exposed_Lower_leg	SKINS	0.126736	0.17293
ENSG00000172215	CXCR6	chr3	45982425	45989843	Skin_Sun_Exposed_Lower_leg	SKINS	0.0162372	0.0256135
ENSG00000211456	SACM1L	chr3	45730548	45786901	Skin_Sun_Exposed_Lower_leg	SKINS	0.0116188	0.150941
ENSG00000241186	TDGF1	chr3	46616024	46623947	Skin_Sun_Exposed_Lower_leg	SKINS	0.0185942	0.378463
ENSG00000283646	LINC02009	chr3	46458015	46465082	Skin_Sun_Exposed_Lower_leg	SKINS	0.0101464	0.0200198
ENSG00000144791	LIMD1	chr3	45596886	45727833	Small_Intestine_Terminal_Ileum	SNTTRM	0.0991202	0.490665
ENSG00000163820	FYCO1	chr3	45959391	46037316	Small_Intestine_Terminal_Ileum	SNTTRM	0.0352526	0.0312166
ENSG00000173578	XCR1	chr3	46058516	46069234	Small_Intestine_Terminal_Ileum	SNTTRM	0.0706333	0.0773564
ENSG00000173585	CCR9	chr3	45927996	45944667	Small_Intestine_Terminal_Ileum	SNTTRM	0.0235026	0.0506468
ENSG00000178038	ALS2CL	chr3	46710485	46735194	Small_Intestine_Terminal_Ileum	SNTTRM	0.02448	0.0736515
ENSG00000211456	SACM1L	chr3	45730548	45786901	Small_Intestine_Terminal_Ileum	SNTTRM	0.0367081	0.110686
ENSG00000144791	LIMD1	chr3	45596886	45727833	Spleen	SPLEEN	0.0354202	0.430829
ENSG00000163820	FYCO1	chr3	45959391	46037316	Spleen	SPLEEN	0.0551573	0.0510894
ENSG00000163823	CCR1	chr3	46243202	46249804	Spleen	SPLEEN	0.0309561	0.0649653
ENSG00000183625	CCR3	chr3	46205096	46308197	Spleen	SPLEEN	0.0338451	0.082686
ENSG00000188086	PRSS45P	chr3	46783582	46792381	Spleen	SPLEEN	0.0342014	0.327846
ENSG00000012223	LTF	chr3	46477136	46526724	Stomach	STMACH	0.0137773	0.0285659
ENSG00000163820	FYCO1	chr3	45959391	46037316	Stomach	STMACH	0.0320866	0.0303967
ENSG00000249992	TMEM158	chr3	45265958	45267779	Stomach	STMACH	0.0198459	0.0139434
ENSG00000160791	CCR5	chr3	46412345	46417697	Testis	TESTIS	0.0148647	NA
ENSG00000163817	SLC6A20	chr3	45796941	45838028	Testis	TESTIS	0.0198709	0.0523381
ENSG00000163818	LZTFL1	chr3	45864808	45957534	Testis	TESTIS	0.0317515	0.0227733
ENSG00000163820	FYCO1	chr3	45959391	46037316	Testis	TESTIS	0.0307475	0.0464164
ENSG00000173578	XCR1	chr3	46058516	46069234	Testis	TESTIS	0.0562096	0.18898
ENSG00000173585	CCR9	chr3	45927996	45944667	Testis	TESTIS	0.0296044	0.0394039
ENSG00000121797	CCRL2	chr3	46448657	46454488	Thyroid	THYROID	0.0161492	0.0309345
ENSG00000144791	LIMD1	chr3	45596886	45727833	Thyroid	THYROID	0.0313459	0.428142
ENSG00000163820	FYCO1	chr3	45959391	46037316	Thyroid	THYROID	0.118949	0.17629
ENSG00000173578	XCR1	chr3	46058516	46069234	Thyroid	THYROID	0.0107268	0.0126862
ENSG00000173585	CCR9	chr3	45927996	45944667	Thyroid	THYROID	0.0164093	0.0243892
ENSG00000178038	ALS2CL	chr3	46710485	46735194	Thyroid	THYROID	0.0373792	0.290842
ENSG00000188086	PRSS45P	chr3	46783582	46792381	Thyroid	THYROID	0.0131105	0.55312
ENSG00000144791	LIMD1	chr3	45596886	45727833	Uterus	UTERUS	0.149629	0.396975
ENSG00000163820	FYCO1	chr3	45959391	46037316	Uterus	UTERUS	0.0323644	0.0372372
ENSG00000012223	LTF	chr3	46477136	46526724	Vagina	VAGINA	0.0357064	0.0363369
ENSG00000188086	PRSS45P	chr3	46783582	46792381	Vagina	VAGINA	0.0377317	0.447176
ENSG00000241186	TDGF1	chr3	46616024	46623947	Vagina	VAGINA	0.0592157	0.356024
ENSG00000121807	CCR2	chr3	46395225	46402419	Whole_Blood	WHLBLD	0.0139732	0.0555204
ENSG00000144791	LIMD1	chr3	45596886	45727833	Whole_Blood	WHLBLD	0.0135016	0.123059
ENSG00000163818	LZTFL1	chr3	45864808	45957534	Whole_Blood	WHLBLD	0.0481515	0.0191354
ENSG00000163823	CCR1	chr3	46243202	46249804	Whole_Blood	WHLBLD	0.0781285	0.328743
ENSG00000172215	CXCR6	chr3	45982425	45989843	Whole_Blood	WHLBLD	0.0157413	NA
ENSG00000173578	XCR1	chr3	46058516	46069234	Whole_Blood	WHLBLD	0.0348018	0.0836957
ENSG00000173585	CCR9	chr3	45927996	45944667	Whole_Blood	WHLBLD	0.0211766	0.0217278
ENSG00000183625	CCR3	chr3	46205096	46308197	Whole_Blood	WHLBLD	0.0720348	0.288617
ENSG00000283646	LINC02009	chr3	46458015	46465082	Whole_Blood	WHLBLD	0.0142936	0.0264795

## Sheet: S3 GWAS info
phenotype	Name	n_cases	n_controls
B2 Hospitalized covid vs. population	ANCESTRY_Freeze_Four_AFR	135	5688
B2 Hospitalized covid vs. population	ANCESTRY_Freeze_Four_AMR	199	12323
B2 Hospitalized covid vs. population	ANCESTRY_Freeze_Four_EUR	1484	113882
B2 Hospitalized covid vs. population	BQC19_EUR	378	530
B2 Hospitalized covid vs. population	BelCovid_EUR	367	1477
B2 Hospitalized covid vs. population	EstBB_EUR	352	196455
B2 Hospitalized covid vs. population	FinnGen_FIN	273	278193
B2 Hospitalized covid vs. population	GENCOVID_EUR	1287	2443
B2 Hospitalized covid vs. population	GHS_Freeze_145_EUR	773	108168
B2 Hospitalized covid vs. population	GNH_SAS	339	33825
B2 Hospitalized covid vs. population	Generation_Scotland_EUR	554	18683
B2 Hospitalized covid vs. population	HOSTAGE_EUR	3151	12483
B2 Hospitalized covid vs. population	MVP_AFR	1300	98129
B2 Hospitalized covid vs. population	MVP_AMR	517	43062
B2 Hospitalized covid vs. population	MVP_EUR	2417	366449
B2 Hospitalized covid vs. population	PMBB_AFR	126	8551
B2 Hospitalized covid vs. population	UKBB_AFR	101	6535
B2 Hospitalized covid vs. population	UKBB_CSA	126	8750
B2 Hospitalized covid vs. population	UKBB_EUR	3067	417464
B2 Hospitalized covid vs. population	Amsterdam_UMC_COVID_study_group_EUR	108	1413
B2 Hospitalized covid vs. population	Corea_EAS	69	6500
B2 Hospitalized covid vs. population	DECODE_EUR	89	274322
B2 Hospitalized covid vs. population	QGP_ARAB	60	13360
B2 Hospitalized covid vs. population	SPGRX_EUR	311	302
B2 Hospitalized covid vs. population	BRACOVID_AMR	853	835
B2 Hospitalized covid vs. population	CU_AFR	304	2610
B2 Hospitalized covid vs. population	CU_EUR	453	2149
B2 Hospitalized covid vs. population	Genetics_COVID19_Korea_EAS	624	6549
B2 Hospitalized covid vs. population	JapanTaskForce_EAS	572	1705
B2 Hospitalized covid vs. population	LGDB_EUR	57	1531
B2 Hospitalized covid vs. population	idipaz24genetics_EUR	106	75
B2 Hospitalized covid vs. population	INMUNGEN_CoV2_EUR	236	654
B2 Hospitalized covid vs. population	CHOP_CAG_AFR	147	412
B2 Hospitalized covid vs. population	FHoGID_EUR	470	280
B2 Hospitalized covid vs. population	IranCovid_MID	210	183
B2 Hospitalized covid vs. population	BoSCO_EUR	212	512
B2 Hospitalized covid vs. population	CHULACOVID_EAS	137	326
B2 Hospitalized covid vs. population	Egypt_hgCOVID_hub_AFR	167	180
B2 Hospitalized covid vs. population	SaudiHumanGenomeProgram_ARAB	147	768
B2 Hospitalized covid vs. population	SweCovid_EUR	113	3748
B2 Hospitalized covid vs. population	genomicc_EUR	1676	8380
B2 Hospitalized covid vs. population	genomicc_EAS	149	745
B2 Hospitalized covid vs. population	Vanda_EUR	58	900
A2 Very severe respiratory confirmed covid vs. population	ANCESTRY_Freeze_Four_EUR	667	113882
A2 Very severe respiratory confirmed covid vs. population	BQC19_EUR	165	743
A2 Very severe respiratory confirmed covid vs. population	BelCovid_EUR	184	1477
A2 Very severe respiratory confirmed covid vs. population	CHULACOVID_EAS	137	326
A2 Very severe respiratory confirmed covid vs. population	Egypt_hgCOVID_hub_AFR	167	180
A2 Very severe respiratory confirmed covid vs. population	FinnGen_FIN	190	278193
A2 Very severe respiratory confirmed covid vs. population	GENCOVID_EUR	1077	2443
A2 Very severe respiratory confirmed covid vs. population	GHS_Freeze_145_EUR	321	108168
A2 Very severe respiratory confirmed covid vs. population	GNH_SAS	151	34013
A2 Very severe respiratory confirmed covid vs. population	HOSTAGE_EUR	1779	9116
A2 Very severe respiratory confirmed covid vs. population	PMBB_AFR	55	8622
A2 Very severe respiratory confirmed covid vs. population	SaudiHumanGenomeProgram_ARAB	147	768
A2 Very severe respiratory confirmed covid vs. population	SweCovid_EUR	113	3748
A2 Very severe respiratory confirmed covid vs. population	UKBB_EUR	417	420114
A2 Very severe respiratory confirmed covid vs. population	Amsterdam_UMC_COVID_study_group_EUR	66	1413
A2 Very severe respiratory confirmed covid vs. population	SPGRX_EUR	101	302
A2 Very severe respiratory confirmed covid vs. population	genomicc_EUR	1676	8380
A2 Very severe respiratory confirmed covid vs. population	BRACOVID_AMR	539	1149
A2 Very severe respiratory confirmed covid vs. population	CU_AFR	133	2610
A2 Very severe respiratory confirmed covid vs. population	CU_EUR	203	2149
A2 Very severe respiratory confirmed covid vs. population	JapanTaskForce_EAS	155	1705
A2 Very severe respiratory confirmed covid vs. population	genomicc_EAS	149	745
A2 Very severe respiratory confirmed covid vs. population	idipaz24genetics_EUR	59	75
A2 Very severe respiratory confirmed covid vs. population	INMUNGEN_CoV2_EUR	70	654
A2 Very severe respiratory confirmed covid vs. population	Vanda_EUR

## Sheet: S4 JTI B2
gene	gene_name	zscore	effect_size	pvalue	expression_prediction_r2	tissue
ENSG00000163817	SLC6A20	17.1472	1.24987	6.59927e-66	0.0193728	Spleen
ENSG00000163817	SLC6A20	16.9877	1.00527	1.01325e-64	0.0860274	Breast_Mammary_Tissue
ENSG00000163817	SLC6A20	16.9475	1.24354	2.00719e-64	0.0309751	Artery_Coronary
ENSG00000163817	SLC6A20	16.8253	0.976152	1.59379e-63	0.0573542	Colon_Transverse
ENSG00000163817	SLC6A20	16.7989	1.15316	2.48558e-63	0.0523381	Testis
ENSG00000163817	SLC6A20	16.66	0.942378	2.5606e-62	0.0321738	Muscle_Skeletal
ENSG00000163817	SLC6A20	16.5662	1.06039	1.22238e-61	0.0193513	Lung
ENSG00000163817	SLC6A20	16.413	1.1188	1.54448e-60	0.0261309	Skin_Not_Sun_Exposed_Suprapubic
ENSG00000163817	SLC6A20	15.2489	0.687636	1.67306e-52	0.0682954	Nerve_Tibial
ENSG00000163817	SLC6A20	15.0152	1.01759	5.84048e-51	0.0244645	Skin_Sun_Exposed_Lower_leg
ENSG00000163817	SLC6A20	13.3968	0.396158	6.31225e-41	0.0425369	Esophagus_Gastroesophageal_Junction
ENSG00000163817	SLC6A20	13.1202	0.655373	2.52373e-39	0.0532228	Stomach
ENSG00000172215	CXCR6	-12.9931	-0.667375	1.3391e-38	0.0182267	Adipose_Visceral_Omentum
ENSG00000172215	CXCR6	-12.9412	-0.580244	2.63324e-38	0.0693421	Artery_Tibial
ENSG00000172215	CXCR6	-12.775	-0.719872	2.26019e-37	0.0519696	Adipose_Subcutaneous
ENSG00000172215	CXCR6	-12.5147	-0.754098	6.20327e-36	0.0196829	Lung
ENSG00000172215	CXCR6	-12.5083	-0.570403	6.72441e-36	0.040509	Heart_Atrial_Appendage
ENSG00000172215	CXCR6	-12.4724	-0.899268	1.05656e-35	0.0194346	Prostate
ENSG00000172215	CXCR6	-12.4274	-0.684099	1.85642e-35	0.0197077	Breast_Mammary_Tissue
ENSG00000172215	CXCR6	-12.1353	-0.808248	6.86948e-34	0.0159149	Skin_Not_Sun_Exposed_Suprapubic
ENSG00000172215	CXCR6	-11.9217	-0.69522	9.12085e-33	0.0256135	Skin_Sun_Exposed_Lower_leg
ENSG00000163817	SLC6A20	11.886	0.321924	1.39917e-32	0.0923074	Esophagus_Muscularis
ENSG00000172215	CXCR6	-11.4713	-1.27505	1.83888e-30	0.022841	Colon_Sigmoid
ENSG00000163818	LZTFL1	11.3119	1.49472	1.1457e-29	0.0382594	Esophagus_Mucosa
ENSG00000172215	CXCR6	-11.307	-0.642153	1.2114e-29	0.0407073	Cells_Cultured_fibroblasts
ENSG00000172215	CXCR6	-11.3054	-1.22394	1.23383e-29	0.0227104	Pituitary
ENSG00000172215	CXCR6	-11.2294	-0.357929	2.92556e-29	0.0564579	Artery_Aorta
ENSG00000163818	LZTFL1	11.1957	1.45447	4.28003e-29	0.0323301	Brain_Cerebellar_Hemisphere
ENSG00000163818	LZTFL1	11.0928	1.00507	1.36034e-28	0.0377152	Adipose_Subcutaneous
ENSG00000163818	LZTFL1	10.9938	1.57588	4.09503e-28	0.0300256	Esophagus_Gastroesophageal_Junction
ENSG00000163818	LZTFL1	10.7819	1.22667	4.19001e-27	0.0401644	Breast_Mammary_Tissue
ENSG00000163818	LZTFL1	10.7503	1.186	5.90395e-27	0.0130774	Nerve_Tibial
ENSG00000163818	LZTFL1	10.6215	1.03269	2.3674e-26	0.0274709	Skin_Sun_Exposed_Lower_leg
ENSG00000163818	LZTFL1	10.1372	1.49057	3.77927e-24	0.0107406	Adipose_Visceral_Omentum
ENSG00000163818	LZTFL1	-9.98757	-0.28168	1.72761e-23	0.0227733	Testis
ENSG00000163823	CCR1	9.78015	0.231247	1.3701e-22	0.130709	Cells_Cultured_fibroblasts
ENSG00000163817	SLC6A20	9.61771	2.18962	6.73116e-22	0.0254637	Pituitary
ENSG00000172215	CXCR6	-9.47459	-0.399546	2.67815e-21	0.043761	Heart_Left_Ventricle
ENSG00000163818	LZTFL1	8.8281	0.867609	1.06468e-18	0.0209831	Muscle_Skeletal
ENSG00000173585	CCR9	8.54454	0.251195	1.29048e-17	0.070839	Minor_Salivary_Gland
ENSG00000173585	CCR9	8.47336	0.764094	2.38411e-17	0.0109183	Skin_Sun_Exposed_Lower_leg
ENSG00000223552	CCR5AS	-8.46157	-0.507646	2.63797e-17	0.0184361	Artery_Coronary
ENSG00000173585	CCR9	8.34243	0.789266	7.27769e-17	0.0217278	Whole_Blood
ENSG00000172215	CXCR6	-7.49754	-0.116344	6.50259e-14	0.249361	Muscle_Skeletal
ENSG00000172215	CXCR6	-7.27676	-0.217384	3.41926e-13	0.0883776	Nerve_Tibial
ENSG00000163820	FYCO1	7.2359	0.23911	4.62459e-13	0.0674128	Brain_Hippocampus
ENSG00000163823	CCR1	7.09025	0.869332	1.33869e-12	0.0103612	Skin_Sun_Exposed_Lower_leg
ENSG00000173585	CCR9	7.05801	1.40119	1.68902e-12	0.0289529	Colon_Transverse
ENSG00000173578	XCR1	7.03135	0.217082	2.04547e-12	0.0773564	Small_Intestine_Terminal_Ileum
ENSG00000211456	SACM1L	6.96789	0.198484	3.21733e-12	0.0170236	Adrenal_Gland
ENSG00000173585	CCR9	6.95928	0.657037	3.4201e-12	0.0243892	Thyroid
ENSG00000173578	XCR1	6.82567	0.259011	8.75187e-12	0.0503402	Colon_Transverse
ENSG00000181585	TMIE	-6.78832	-0.219593	1.13448e-11	0.0731762	Kidney_Cortex
ENSG00000121807	CCR2	6.72997	0.386907	1.69698e-11	0.0515692	Adipose_Visceral_Omentum
ENSG00000173585	CCR9	6.67064	0.689834	2.54687e-11	0.0394039	Testis
ENSG00000173585	CCR9	6.53758	0.836352	6.2522e-11	0.0149925	Skin_Not_Sun_Exposed_Suprapubic
ENSG00000121797	CCRL2	6.45716	0.302951	1.06687e-10	0.0347705	Pituitary
ENSG00000163820	FYCO1	6.35131	0.448038	2.13494e-10	0.0539408	Brain_Frontal_Cortex_BA9
ENSG00000173578	XCR1	-6.24059	-0.214017	4.35934e-10	0.123109	Skin_Not_Sun_Exposed_Suprapubic
ENSG00000163823	CCR1	6.16458	0.291186	7.06692e-10	0.0708142	Esophagus_Gastroesophageal_Junction
ENSG00000163820	FYCO1	6.09742	0.885545	1.07795e-09	0.135023	Brain_Spinal_cord_cervical_c-1
ENSG00000163820	FYCO1	6.08125	0.57326	1.19248e-09	0.0282964	Brain_Cortex
ENSG00000163823	CCR1	5.99445	0.275951	2.04169e-09	0.0781085	Esophagus_Mucosa
ENSG00000160791	CCR5	-5.98498	-0.215403	2.1641e-09	0.0297236	Colon_Sigmoid
ENSG00000160791	CCR5	-5.97339	-0.705795	2.32378e-09	0.0114262	Artery_Aorta
ENSG00000173578	XCR1	-5.90941	-0.212068	3.43329e-09	0.0192948	Skin_Sun_Exposed_Lower_leg
ENSG00000163820	FYCO1	5.79581	0.317422	6.79926e-09	0.0249055	Brain_Cerebellar_Hemisphere
ENSG00000163820	FYCO1	5.79389	0.135219	6.87752e-09	0.17629	Thyroid
ENSG00000163820	FYCO1	5.65228	1.68091	1.5833e-08	0.0365284	Brain_Hypothalamus
ENSG00000163823	CCR1	5.54195	0.324489	2.99128e-08	0.014917	Skin_Not_Sun_Exposed_Suprapubic
ENSG00000160791	CCR5	-5.49585	-0.428587	3.88834e-08	0.0193589	Esophagus_Gastroesophageal_Junction
ENSG00000163817	SLC6A20	5.46607	0.28677	4.60132e-08	0.0297826	Adipose_Subcutaneous
ENSG00000163823	CCR1	5.38899	0.256386	7.08565e-08	0.0923962	Esophagus_Muscularis
ENSG00000163820	FYCO1	5.35009	0.214205	8.79116e-08	0.0654888	Brain_Caudate_basal_ganglia
ENSG00000283646	LINC02009	5.33451	0.177747	9.58028e-08	0.0393373	Muscle_Skeletal
ENSG00000163817	SLC6A20	5.2653	0.151474	1.39962e-07	0.0850176	Pancreas
ENSG00000163823	CCR1	5.23518	0.856012	1.64821e-07	0.0243937	Pituitary
ENSG00000163820	FYCO1	5.15317	0.199179	2.56119e-07	0.0926546	Brain_Nucleus_accumbens_basal_ganglia
ENSG00000211456	SACM1L	5.11434	0.111151	3.14844e-07	0.101562	Brain_Spinal_cord_cervical_c-1
ENSG00000163820	FYCO1	5.08125	0.267396	3.74954e-07	0.0681415	Brain_Anterior_cingulate_cortex_BA24
ENSG00000211456	SACM1L	4.91714	0.296915	8.78158e-07	0.0389724	Esophagus_Muscularis
ENSG00000163820	FYCO1	4.88624	0.320756	1.02782e-06	0.0372372	Uterus
ENSG00000163818	LZTFL1	4.71991	0.328579	2.35952e-06	0.0120031	Artery_Tibial
ENSG00000121797	CCRL2	-4.69991	-0.221841	2.6028e-06	0.022311	Pancreas
ENSG00000173578	XCR1	-4.62252	-0.125146	3.79098e-06	0.18898	Testis
ENSG00000211456	SACM1L	4.5676	0.324702	4.93345e-06	0.0193755	Lung
ENSG00000163818	LZTFL1	4.53872	0.177834	5.65969e-06	0.0426535	Pituitary
ENSG00000163823	CCR1	4.51475	0.266494	6.33917e-06	0.0245003	Adipose_Visceral_Omentum
ENSG00000211456	SACM1L	4.47793	0.320777	7.53697e-06	0.024012	Adipose_Visceral_Omentum
ENSG00000163820	FYCO1	4.46689	0.145295	7.93653e-06	0.0358303	Pancreas
ENSG00000163823	CCR1	4.37926	0.272178	1.19081e-05	0.0215546	Adipose_Subcutaneous
ENSG00000163823	CCR1	4.2976	0.200715	1.7266e-05	0.0612819	Colon_Sigmoid
ENSG00000211456	SACM1L	4.28469	0.190792	1.82995e-05	0.0394198	Adipose_Subcutaneous
ENSG00000211456	SACM1L	4.27591	0.230188	1.90354e-05	0.0438254	Breast_Mammary_Tissue
ENSG00000121797	CCRL2	4.27573	0.324142	1.90508e-05	0.0152923	Stomach
ENSG00000283646	LINC02009	4.25213	0.28491	2.11747e-05	0.0407396	Brain_Cerebellum
ENSG00000121807	CCR2	4.22821	0.627647	2.3556e-05	0.0213714	Liver
ENSG00000121807	CCR2	4.22085	0.786375	2.4338e-05	0.0367693	Spleen
ENSG00000163820	FYCO1	4.18368	0.0606026	2.86832e-05	0.295714	Cells_Cultured_fibroblasts
ENSG00000163823	CCR1	4.1815	0.226336	2.89587e-05	0.0307434	Breast_Mammary_Tissue
ENSG00000163823	CCR1	4.11992	0.0804929	3.79011e-05	0.0567697	Cells_EBV-transformed_lymphocytes
ENSG00000121807	CCR2	4.10456	0.417163	4.05089e-05	0.0187682	Lung
ENSG00000163820	FYCO1	4.095	0.131174	4.22171e-05	0.112797	Minor_Salivary_Gland
ENSG00000163820	FYCO1	4.0873	0.133639	4.36414e-05	0.155399	Breast_Mammary_Tissue
ENSG00000163820	FYCO1	4.05426	0.12226	5.02927e-05	0.0714108	Colon_Transverse
ENSG00000211456	SACM1L	4.01449	0.173325	5.95752e-05	0.0288324	Nerve_Tibial
ENSG00000283646	LINC02009	3.97212	0.25036	7.12361e-05	0.0200198	Skin_Sun_Exposed_Lower_leg
ENSG00000223552	CCR5AS	-3.93822	-0.288845	8.20899e-05	0.0378113	Pancreas
ENSG00000163820	FYCO1	3.93328	0.18313	8.37963e-05	0.0510894	Spleen
ENSG00000163820	FYCO1	3.88936	0.117971	0.000100509	0.0665617	Adrenal_Gland
ENSG00000163820	FYCO1	3.87624	0.107039	0.000106084	0.180949	Adipose_Visceral_Omentum
ENSG00000163820	FYCO1	3.87584	0.103414	0.000106259	0.17558	Adipose_Subcutaneous
ENSG00000163820	FYCO1	3.7913	0.10301	0.000149859	0.100246	Esophagus_Gastroesophageal_Junction
ENSG00000163820	FYCO1	3.79115	0.108565	0.000149954	0.0999171	Prostate
ENSG00000163820	FYCO1	3.78564	0.104233	0.000153314	0.0303967	Stomach
ENSG00000012223	LTF	-3.76238	-0.0717435	0.000168302	0.0423244	Ovary
ENSG00000283646	LINC02009	3.76176	0.184633	0.000168722	0.0625153	Esophagus_Muscularis
ENSG00000012223	LTF	3.7331	0.275242	0.000189137	0.042965	Testis
ENSG00000211456	SACM1L	3.73011	0.0906109	0.000191399	0.110686	Small_Intestine_Terminal_Ileum
ENSG00000211456	SACM1L	3.72499	0.466744	0.00019532	0.0304568	Brain_Hippocampus
ENSG00000163820	FYCO1	3.71312	0.102557	0.000204716	0.196057	Ovary
ENSG00000121807	CCR2	3.69556	0.136567	0.000219403	0.0261696	Thyroid
ENSG00000283646	LINC02009	3.683	0.21888	0.000230506	0.0943737	Heart_Left_Ventricle
ENSG00000163827	LRRC2	3.67961	0.116276	0.000233595	0.0989572	Ovary
ENSG00000160791	CCR5	-3.67165	-0.256083	0.000240986	0.0146014	Adipose_Subcutaneous
ENSG00000163820	FYCO1	3.66044	0.0968277	0.000251785	0.139906	Lung
ENSG00000283646	LINC02009	3.65017	0.263679	0.000262063	0.0247162	Esophagus_Gastroesophageal_Junction
ENSG00000183625	CCR3	-3.64825	-0.120034	0.000264035	0.0769392	Muscle_Skeletal
ENSG00000163827	LRRC2	-3.64308	-0.116175	0.0002694	0.0443031	Breast_Mammary_Tissue
ENSG00000163823	CCR1	3.63953	0.16399	0.000273136	0.0620665	Lung
ENSG00000211456	SACM1L	3.63018	0.260251	0.000283223	0.0204694	Stomach
ENSG00000163820	FYCO1	3.60671	0.101484	0.00031011	0.0759482	Artery_Coronary
ENSG00000121807	CCR2	3.57432	0.383358	0.000351142	0.0294005	Pituitary
ENSG00000211456	SACM1L	3.55633	0.161821	0.000376065	0.0727091	Artery_Coronary
ENSG00000283646	LINC02009	3.55186	0.232548	0.000382517	0.0179289	Stomach
ENSG00000163820	FYCO1	3.53993	0.0795574	0.000400229	0.157385	Esophagus_Mucosa
ENSG00000121797	CCRL2	3.53378	0.490596	0.000409663	0.0294313	Adrenal_Gland
ENSG00000283646	LINC02009	3.52969	0.243476	0.000416048	0.040795	Breast_Mammary_Tissue
ENSG00000283646	LINC02009	3.52665	0.249976	0.000420856	0.13052	Uterus
ENSG00000173578	XCR1	-3.52502	-0.456686	0.000423448	0.0101735	Breast_Mammary_Tissue
ENSG00000283646	LINC02009	3.50276	0.199186	0.000460466	0.0389047	Lung
ENSG00000163820	FYCO1	3.50209	0.0694253	0.000461621	0.119057	Cells_EBV-transformed_lymphocytes
ENSG00000283646	LINC02009	3.47464	0.20542	0.000511544	0.0437662	Ovary
ENSG00000163820	FYCO1	3.46717	0.0900196	0.000525972	0.202276	Artery_Aorta
ENSG00000283646	LINC02009	3.45863	0.154091	0.000542932	0.0356885	Heart_Atrial_Appendage
ENSG00000012223	LTF	-3.40947	-0.0962287	0.000650887	0.090022	Pancreas
ENSG00000163823	CCR1	3.39973	0.204239	0.000674513	0.0567227	Colon_Transverse
ENSG00000241186	TDGF1	3.39268	0.104556	0.000692127	0.0568952	Liver
ENSG00000283646	LINC02009	3.38554	0.150384	0.00071039	0.067821	Adipose_Subcutaneous
ENSG00000173578	XCR1	-3.38211	-0.0735274	0.000719318	0.129468	Esophagus_Mucosa
ENSG00000283646	LINC02009	3.36519	0.284821	0.000764913	0.0295108	Colon_Sigmoid
ENSG00000163820	FYCO1	3.33762	0.0800748	0.00084498	0.180047	Skin_Not_Sun_Exposed_Suprapubic
ENSG00000163818	LZTFL1	-3.32714	-0.201709	0.000877411	0.0191354	Whole_Blood
ENSG00000283646	LINC02009	3.31516	0.174127	0.000915903	0.0171145	Nerve_Tibial
ENSG00000163820	FYCO1	3.29936	0.0877521	0.000969071	0.134546	Artery_Tibial
ENSG00000163820	FYCO1	3.29138	0.0943076	0.000996981	0.0493502	Heart_Atrial_Appendage
ENSG00000173578	XCR1	-3.29118	-0.034367	0.000997679	0.101358	Uterus
ENSG00000183625	CCR3	-3.28205	-0.201346	0.00103056	0.082686	Spleen
ENSG00000121807	CCR2	3.27665	0.37048	0.00105048	0.0209706	Heart_Atrial_Appendage
ENSG00000283646	LINC02009	3.26531	0.132751	0.00109343	0.0639606	Adipose_Visceral_Omentum
ENSG00000211456	SACM1L	3.23632	0.129842	0.0012108	0.0391417	Brain_Cerebellar_Hemisphere
ENSG00000173585	CCR9	3.23035	0.206117	0.00123639	0.0506468	Small_Intestine_Terminal_Ileum
ENSG00000211456	SACM1L	3.21527	0.20544	0.00130321	0.0585497	Artery_Tibial
ENSG00000163820	FYCO1	3.19039	0.0955697	0.00142081	0.0231483	Heart_Left_Ventricle
ENSG00000121807	CCR2	3.18435	0.0810917	0.00145079	0.0887399	Skin_Sun_Exposed_Lower_leg
ENSG00000121807	CCR2	3.16179	0.0944588	0.001568	0.116896	Skin_Not_Sun_Exposed_Suprapubic
ENSG00000163820	FYCO1	3.12804	0.0879455	0.00175976	0.0484102	Liver
ENSG00000283646	LINC02009	3.08615	0.171082	0.0020277	0.0264795	Whole_Blood
ENSG00000283646	LINC02009	3.08479	0.135929	0.00203698	0.0210246	Artery_Coronary
ENSG00000121797	CCRL2	3.07074	0.367466	0.00213526	0.0309345	Thyroid
ENSG00000173578	XCR1	3.0555	0.271803	0.00224683	0.0126862	Thyroid
ENSG00000121797	CCRL2	3.05168	0.352554	0.00227562	0.0166478	Artery_Tibial
ENSG00000211456	SACM1L	3.04162	0.349841	0.00235312	0.0354871	Pancreas
ENSG00000163823	CCR1	-3.01142	-0.0831639	0.00260029	0.0295357	Pancreas
ENSG00000211456	SACM1L	2.99809	0.171844	0.00271677	0.0254722	Esophagus_Gastroesophageal_Junction
ENSG00000283646	LINC02009	2.99798	0.115614	0.00271772	0.015738	Artery_Aorta
ENSG00000211456	SACM1L	2.99501	0.200216	0.0027444	0.0656629	Colon_Transverse
ENSG00000211456	SACM1L	2.99501	0.704245	0.0027444	0.0196057	Heart_Left_Ventricle
ENSG00000223552	CCR5AS	-2.98968	-0.226315	0.0027927	0.069141	Small_Intestine_Terminal_Ileum
ENSG00000121797	CCRL2	2.98955	0.292494	0.00279385	0.0278771	Nerve_Tibial
ENSG00000163827	LRRC2	-2.92747	-0.129311	0.00341731	0.0188278	Lung
ENSG00000163820	FYCO1	2.91783	0.0783744	0.00352477	0.0316786	Vagina
ENSG00000223552	CCR5AS	-2.90649	-0.221587	0.00365503	0.0147746	Stomach
ENSG00000211456	SACM1L	2.89588	0.239982	0.00378093	0.0225439	Spleen
ENSG00000230530	LIMD1-AS1	-2.88461	-0.178608	0.00391894	0.0138407	Testis
ENSG00000173578	XCR1	-2.87839	-0.265636	0.0039971	0.0343867	Ovary
ENSG00000211456	SACM1L	2.86694	0.30774	0.00414459	0.0349915	Cells_Cultured_fibroblasts
ENSG00000211456	SACM1L	2.85977	0.0515882	0.00423953	0.35929	Thyroid
ENSG00000211456	SACM1L	2.84576	0.0496658	0.0044305	0.139157	Ovary
ENSG00000172215	CXCR6	-2.83944	-0.0998018	0.00451922	0.0366568	Liver
ENSG00000283646	LINC02009	2.8144	0.165285	0.00488678	0.0419725	Colon_Transverse
ENSG00000012223	LTF	2.76682	0.0956954	0.00566066	0.0243468	Pituitary
ENSG00000223552	CCR5AS	-2.76287	-0.235218	0.00572952	0.0342169	Heart_Left_Ventricle
ENSG00000173578	XCR1	2.74376	0.19127	0.00607406	0.0306284	Stomach
ENSG00000163820	FYCO1	2.74116	0.0597297	0.00612224	0.17293	Skin_Sun_Exposed_Lower_leg
ENSG00000223552	CCR5AS	-2.73923	-0.17739	0.00615827	0.0304925	Nerve_Tibial
ENSG00000012223	LTF	2.71369	0.0883924	0.00665385	0.0638582	Brain_Nucleus_accumbens_basal_ganglia
ENSG00000163823	CCR1	2.68765	0.184979	0.00719558	0.0319514	Prostate
ENSG00000223552	CCR5AS	-2.68585	-0.43038	0.00723451	0.0571374	Ovary
ENSG00000160791	CCR5	-2.63448	-0.126667	0.00842659	0.0288577	Adipose_Visceral_Omentum
ENSG00000223552	CCR5AS	-2.61674	-0.116658	0.00887737	0.0713157	Lung
ENSG00000163827	LRRC2	-2.61629	-0.0780723	0.00888907	0.0927304	Heart_Atrial_Appendage
ENSG00000211456	SACM1L	2.59661	0.101913	0.00941485	0.0325972	Brain_Cerebellum
ENSG00000223552	CCR5AS	-2.59333	-0.164478	0.00950519	0.0285235	Whole_Blood
ENSG00000223552	CCR5AS	-2.59046	-0.12605	0.00958464	0.0763381	Spleen
ENSG00000283646	LINC02009	2.56879	0.138583	0.0102054	0.0391575	Esophagus_Mucosa
ENSG00000160791	CCR5	-2.55025	-0.156886	0.0107647	0.0367428	Lung
ENSG00000223552	CCR5AS	-2.53793	-0.21788	0.0111511	0.0483688	Adipose_Visceral_Omentum
ENSG00000223552	CCR5AS	-2.52993	-0.176924	0.0114084	0.0683419	Adipose_Subcutaneous
ENSG00000163817	SLC6A20	2.50477	0.132311	0.0122531	0.0491524	Brain_Hypothalamus
ENSG00000223552	CCR5AS	-2.4787	-0.170372	0.0131863	0.0556255	Colon_Transverse
ENSG00000160791	CCR5	-2.46783	-0.18815	0.0135933	0.0126758	Artery_Tibial
ENSG00000223552	CCR5AS	-2.45189	-0.146785	0.0142108	0.0204877	Breast_Mammary_Tissue
ENSG00000121797	CCRL2	2.4311	0.255879	0.0150529	0.0240058	Adipose_Subcutaneous
ENSG00000211456	SACM1L	2.40713	0.049272	0.0160784	0.126681	Whole_Blood
ENSG00000178038	ALS2CL	2.36266	0.0350466	0.0181445	0.0788539	Vagina
ENSG00000178038	ALS2CL	2.31252	0.0369679	0.0207492	0.290842	Thyroid
ENSG00000223552	CCR5AS	-2.29393	-0.198322	0.0217947	0.0101304	Artery_Aorta
ENSG00000211456	SACM1L	2.25308	0.0592908	0.0242543	0.0925757	Testis
ENSG00000163812	ZDHHC3	-2.18988	-0.0738394	0.0285328	0.044229	Uterus
ENSG00000160791	CCR5	-2.18767	-0.152648	0.0286938	0.0129273	Nerve_Tibial
ENSG00000121797	CCRL2	2.18335	0.123719	0.0290103	0.022191	Muscle_Skeletal
ENSG00000163820	FYCO1	2.14107	0.0469298	0.0322683	0.0813494	Kidney_Cortex
ENSG00000012223	LTF	2.11052	0.0949603	0.0348138	0.0244681	Brain_Cortex
ENSG00000188086	PRSS45P	2.10101	0.0294314	0.0356403	0.447176	Vagina
ENSG00000173585	CCR9	-2.05904	-0.237365	0.03949	0.0229071	Spleen
ENSG00000160791	CCR5	-2.04019	-0.255318	0.0413319	0.0138049	Breast_Mammary_Tissue
ENSG00000012223	LTF	2.00494	0.0449093	0.0449694	0.0363369	Vagina
ENSG00000163827	LRRC2	-1.99226	-0.0736041	0.0463426	0.062317	Heart_Left_Ventricle
ENSG00000011376	LARS2	-1.98781	-0.0421413	0.046833	0.204372	Ovary
ENSG00000121807	CCR2	-1.92913	-0.120335	0.0537141	0.0244361	Esophagus_Gastroesophageal_Junction
ENSG00000163820	FYCO1	1.91033	0.0631802	0.0560906	0.0312166	Small_Intestine_Terminal_Ileum
ENSG00000181585	TMIE	1.87524	0.0515507	0.0607595	0.170509	Brain_Spinal_cord_cervical_c-1
ENSG00000181585	TMIE	-1.84193	-0.143607	0.0654858	0.0345113	Muscle_Skeletal
ENSG00000160791	CCR5	-1.8287	-0.233593	0.0674444	0.054061	Whole_Blood
ENSG00000160791	CCR5	-1.77652	-0.0724767	0.0756464	0.0587891	Brain_Caudate_basal_ganglia
ENSG00000163827	LRRC2	-1.75915	-0.033878	0.0785526	0.242936	Brain_Cerebellum
ENSG00000163810	TGM4	-1.75623	-0.0751273	0.0790497	0.0423533	Uterus
ENSG00000144791	LIMD1	-1.75136	-0.0210127	0.0798839	0.455711	Nerve_Tibial
ENSG00000181585	TMIE	1.72598	0.11355	0.0843506	0.0202684	Pituitary
ENSG00000178038	ALS2CL	1.72538	0.0239175	0.0844582	0.24825	Ovary
ENSG00000163820	FYCO1	1.7226	0.0232463	0.0849617	0.370595	Nerve_Tibial
ENSG00000121797	CCRL2	-1.69259	-0.118982	0.0905341	0.0139944	Whole_Blood
ENSG00000144791	LIMD1	-1.6784	-0.0284022	0.0932694	0.317709	Brain_Nucleus_accumbens_basal_ganglia
ENSG00000163827	LRRC2	-1.66534	-0.0336233	0.0958452	0.157921	Brain_Cerebellar_Hemisphere
ENSG00000121797	CCRL2	1.65944	0.0845275	0.0970275	0.0378499	Brain_Cortex
ENSG00000188086	PRSS45P	1.65904	0.0257233	0.0971074	0.230163	Adipose_Subcutaneous
ENSG00000181585	TMIE	1.65372	0.0679298	0.0981844	0.0351189	Brain_Caudate_basal_ganglia
ENSG00000075914	EXOSC7	-1.63405	-0.0728906	0.102249	0.0630691	Heart_Atrial_Appendage
ENSG00000188086	PRSS45P	1.6287	0.0246214	0.103376	0.292923	Artery_Tibial
ENSG00000075914	EXOSC7	-1.62658	-0.0733543	0.103827	0.0487745	Heart_Left_Ventricle
ENSG00000188086	PRSS45P	1.62495	0.0239825	0.104172	0.380553	Uterus
ENSG00000075914	EXOSC7	-1.61365	-0.178542	0.106603	0.0697377	Ovary
ENSG00000188086	PRSS45P	1.61062	0.0239595	0.107264	0.336313	Lung
ENSG00000163810	TGM4	-1.60967	-0.0479759	0.10747	0.0547411	Stomach
ENSG00000188086	PRSS45P	1.60668	0.024294	0.108125	0.288446	Colon_Transverse
ENSG00000075914	EXOSC7	-1.58553	-0.0541773	0.112847	0.123919	Artery_Tibial
ENSG00000249992	TMEM158	-1.57253	-0.117549	0.115828	0.0180045	Muscle_Skeletal
ENSG00000188086	PRSS45P	1.56796	0.0229575	0.11689	0.354769	Esophagus_Muscularis
ENSG00000223552	CCR5AS	1.55285	0.283314	0.12046	0.0192735	Brain_Nucleus_accumbens_basal_ganglia
ENSG00000188086	PRSS45P	1.54426	0.0233367	0.122526	0.241506	Skin_Sun_Exposed_Lower_leg
ENSG00000163827	LRRC2	-1.53026	-0.0776154	0.125953	0.0333888	Thyroid
ENSG00000011376	LARS2	-1.52917	-0.0435348	0.126223	0.16177	Liver
ENSG00000188086	PRSS45P	1.52723	0.0227552	0.126704	0.313617	Nerve_Tibial
ENSG00000188086	PRSS45P	1.52038	0.021763	0.128415	0.340945	Colon_Sigmoid
ENSG00000075914	EXOSC7	-1.51925	-0.159472	0.128701	0.045272	Artery_Coronary
ENSG00000173578	XCR1	-1.51541	-0.137403	0.129667	0.0177452	Adipose_Visceral_Omentum
ENSG00000075914	EXOSC7	-1.5043	-0.0628206	0.132504	0.0674311	Esophagus_Muscularis
ENSG00000283473	FAM240A	-1.50187	-0.0681578	0.133131	0.0800114	Pituitary
ENSG00000075914	EXOSC7	-1.49953	-0.0315295	0.133737	0.221888	Thyroid
ENSG00000163812	ZDHHC3	-1.49576	-0.0984828	0.134717	0.0182374	Adipose_Visceral_Omentum
ENSG00000188086	PRSS45P	1.49473	0.0234027	0.134986	0.308811	Artery_Aorta
ENSG00000011376	LARS2	-1.47829	-0.0238807	0.13933	0.464232	Brain_Putamen_basal_ganglia
ENSG00000188086	PRSS45P	1.47645	0.022397	0.139822	0.378605	Minor_Salivary_Gland
ENSG00000181585	TMIE	1.47227	0.0581276	0.140947	0.0852761	Brain_Nucleus_accumbens_basal_ganglia
ENSG00000188086	PRSS45P	1.4577	0.0222609	0.144922	0.236468	Esophagus_Mucosa
ENSG00000075914	EXOSC7	-1.45643	-0.0622343	0.145273	0.0779254	Skin_Not_Sun_Exposed_Suprapubic
ENSG00000011376	LARS2	-1.45418	-0.0247121	0.145897	0.442186	Brain_Frontal_Cortex_BA9
ENSG00000188086	PRSS45P	1.45374	0.0221141	0.146017	0.266655	Breast_Mammary_Tissue
ENSG00000249992	TMEM158	1.4464	0.0730231	0.148066	0.0680214	Skin_Sun_Exposed_Lower_leg
ENSG00000012223	LTF	-1.43419	-0.043897	0.151519	0.107047	Adipose_Subcutaneous
ENSG00000163825	RTP3	-1.43101	-0.0610492	0.152428	0.0272635	Pituitary
ENSG00000188086	PRSS45P	1.42966	0.021002	0.152814	0.24021	Brain_Anterior_cingulate_cortex_BA24
ENSG00000163827	LRRC2	1.42475	0.178787	0.15423	0.0232163	Artery_Aorta
ENSG00000249992	TMEM158	1.42085	0.0388642	0.155362	0.115539	Esophagus_Mucosa
ENSG00000283646	LINC02009	1.41655	0.106395	0.156614	0.0658446	Minor_Salivary_Gland
ENSG00000163823	CCR1	1.41156	0.0889062	0.158079	0.0443155	Heart_Left_Ventricle
ENSG00000181585	TMIE	1.40903	0.0551852	0.158827	0.113218	Brain_Putamen_basal_ganglia
ENSG00000075914	EXOSC7	-1.40462	-0.0608182	0.160133	0.056249	Esophagus_Gastroesophageal_Junction
ENSG00000188086	PRSS45P	1.40378	0.0206221	0.160384	0.380753	Esophagus_Gastroesophageal_Junction
ENSG00000188086	PRSS45P	1.40153	0.0219401	0.161055	0.256547	Artery_Coronary
ENSG00000188086	PRSS45P	1.39934	0.0206063	0.16171	0.329456	Brain_Cortex
ENSG00000011376	LARS2	-1.39236	-0.0273157	0.163814	0.259979	Adipose_Visceral_Omentum
ENSG00000181585	TMIE	1.39189	0.102972	0.163955	0.0457179	Brain_Amygdala
ENSG00000011376	LARS2	-1.39085	-0.0222697	0.16427	0.37398	Brain_Hypothalamus
ENSG00000011376	LARS2	-1.38967	-0.0231477	0.164629	0.423356	Brain_Nucleus_accumbens_basal_ganglia
ENSG00000163814	CDCP1	-1.38888	-0.0843316	0.16487	0.0318839	Skin_Sun_Exposed_Lower_leg
ENSG00000249992	TMEM158	1.38744	0.0424024	0.165307	0.0315463	Skin_Not_Sun_Exposed_Suprapubic
ENSG00000012223	LTF	1.38743	0.084576	0.165311	0.108894	Brain_Caudate_basal_ganglia
ENSG00000012223	LTF	-1.38611	-0.127092	0.165712	0.016005	Thyroid
ENSG00000183625	CCR3	-1.38561	-0.117911	0.165866	0.041331	Lung
ENSG00000163812	ZDHHC3	-1.38247	-0.124412	0.166829	0.032639	Esophagus_Mucosa
ENSG00000011376	LARS2	-1.38196	-0.0215144	0.166984	0.285853	Brain_Amygdala
ENSG00000075914	EXOSC7	-1.37307	-0.0447308	0.169732	0.0968094	Nerve_Tibial
ENSG00000011376	LARS2	-1.37273	-0.029907	0.169835	0.298569	Adrenal_Gland
ENSG00000163814	CDCP1	-1.37205	-0.0928595	0.170047	0.0340116	Adipose_Visceral_Omentum
ENSG00000163812	ZDHHC3	1.36959	0.0925039	0.170814	0.013902	Testis
ENSG00000181585	TMIE	-1.3688	-0.0472224	0.171061	0.0616347	Ovary
ENSG00000011376	LARS2	-1.36749	-0.0251173	0.171472	0.198232	Brain_Spinal_cord_cervical_c-1
ENSG00000163814	CDCP1	-1.36696	-0.0852405	0.171637	0.0198703	Lung
ENSG00000011376	LARS2	-1.36651	-0.0269727	0.171779	0.348569	Brain_Hippocampus
ENSG00000223552	CCR5AS	1.36626	0.113226	0.171857	0.0122775	Artery_Tibial
ENSG00000241186	TDGF1	1.36601	0.0194518	0.171936	0.125494	Stomach
ENSG00000011376	LARS2	-1.36573	-0.0282275	0.172023	0.399368	Brain_Anterior_cingulate_cortex_BA24
ENSG00000249992	TMEM158	1.36253	0.457578	0.173031	0.0268395	Brain_Cerebellum
ENSG00000011376	LARS2	-1.3609	-0.0313046	0.173544	0.173959	Brain_Substantia_nigra
ENSG00000075914	EXOSC7	-1.3596	-0.0831257	0.173957	0.0379159	Adrenal_Gland
ENSG00000011376	LARS2	-1.35851	-0.0298711	0.174303	0.33832	Cells_EBV-transformed_lymphocytes
ENSG00000011376	LARS2	-1.35399	-0.0324493	0.17574	0.265352	Kidney_Cortex
ENSG00000011376	LARS2	-1.35399	-0.0306455	0.17574	0.117084	Uterus
ENSG00000011376	LARS2	-1.35399	-0.0340059	0.17574	0.0821587	Vagina
ENSG00000188086	PRSS45P	1.35034	0.0213186	0.176908	0.312899	Brain_Hypothalamus
ENSG00000183625	CCR3	-1.34951	-0.0199008	0.177174	0.288617	Whole_Blood
ENSG00000011376	LARS2	-1.34655	-0.0253638	0.178124	0.162353	Artery_Coronary
ENSG00000011376	LARS2	-1.34469	-0.0266437	0.178725	0.0413285	Whole_Blood
ENSG00000011376	LARS2	-1.34309	-0.0258794	0.179242	0.192654	Artery_Aorta
ENSG00000188086	PRSS45P	1.33917	0.0205908	0.180515	0.373963	Ovary
ENSG00000012223	LTF	1.33736	0.0834172	0.181106	0.0387517	Brain_Cerebellum
ENSG00000241186	TDGF1	1.33582	0.0189235	0.181607	0.507884	Adipose_Visceral_Omentum
ENSG00000241186	TDGF1	1.32478	0.0182101	0.185245	0.515814	Spleen
ENSG00000011376	LARS2	-1.32399	-0.0214269	0.185505	0.476973	Brain_Cortex
ENSG00000188086	PRSS45P	1.32327	0.016175	0.185745	0.349913	Liver
ENSG00000163815	CLEC3B	-1.32176	-0.0284008	0.186247	0.15398	Artery_Aorta
ENSG00000241186	TDGF1	1.32044	0.019199	0.186689	0.277411	Kidney_Cortex
ENSG00000283646	LINC02009	-1.31929	-0.0319876	0.187072	0.0738455	Pancreas
ENSG00000241186	TDGF1	1.31904	0.0186199	0.187157	0.55065	Esophagus_Gastroesophageal_Junction
ENSG00000188086	PRSS45P	1.31571	0.0203045	0.188273	0.296755	Stomach
ENSG00000188086	PRSS45P	1.31547	0.0184299	0.188351	0.447359	Pancreas
ENSG00000249992	TMEM158	1.31403	0.0674538	0.188835	0.0171722	Pancreas
ENSG00000188086	PRSS45P	1.31388	0.0197113	0.188886	0.221789	Brain_Caudate_basal_ganglia
ENSG00000181585	TMIE	-1.31192	-0.13424	0.189548	0.0117712	Esophagus_Muscularis
ENSG00000241186	TDGF1	1.31145	0.0194742	0.189704	0.335714	Testis
ENSG00000241186	TDGF1	1.31123	0.0190306	0.189781	0.356024	Vagina
ENSG00000163814	CDCP1	-1.3077	-0.0891709	0.190976	0.0631554	Adipose_Subcutaneous
ENSG00000011376	LARS2	-1.29868	-0.0242122	0.194054	0.162912	Colon_Sigmoid
ENSG00000181585	TMIE	1.29565	0.0680257	0.195097	0.0342382	Brain_Hypothalamus
ENSG00000163827	LRRC2	1.29275	0.0272553	0.196096	0.145958	Testis
ENSG00000012223	LTF	-1.29092	-0.0759846	0.196732	0.0293693	Adipose_Visceral_Omentum
ENSG00000241186	TDGF1	1.28433	0.0196991	0.199025	0.437943	Brain_Spinal_cord_cervical_c-1
ENSG00000173578	XCR1	-1.28418	-0.108652	0.19908	0.0106928	Adipose_Subcutaneous
ENSG00000241186	TDGF1	1.27751	0.0197973	0.201423	0.351723	Brain_Amygdala
ENSG00000163814	CDCP1	-1.27742	-0.081437	0.201455	0.0790753	Adrenal_Gland
ENSG00000241186	TDGF1	1.27551	0.0196109	0.202129	0.459288	Uterus
ENSG00000163814	CDCP1	-1.27464	-0.226651	0.202438	0.0114282	Skin_Not_Sun_Exposed_Suprapubic
ENSG00000241186	TDGF1	1.27138	0.0222072	0.203594	0.229955	Minor_Salivary_Gland
ENSG00000011376	LARS2	-1.26862	-0.0202547	0.204577	0.448557	Brain_Caudate_basal_ganglia
ENSG00000241186	TDGF1	1.26848	0.0172715	0.204626	0.47498	Colon_Sigmoid
ENSG00000188086	PRSS45P	1.26322	0.0188094	0.20651	0.310176	Muscle_Skeletal
ENSG00000241186	TDGF1	1.25898	0.0179244	0.208038	0.34693	Brain_Anterior_cingulate_cortex_BA24
ENSG00000241186	TDGF1	1.2586	0.0178777	0.208174	0.292589	Lung
ENSG00000075914	EXOSC7	-1.25849	-0.080077	0.208215	0.0472151	Artery_Aorta
ENSG00000075914	EXOSC7	-1.25821	-0.0568849	0.208316	0.0370765	Lung
ENSG00000241186	TDGF1	1.2578	0.0170619	0.208464	0.480656	Artery_Coronary
ENSG00000011376	LARS2	-1.25098	-0.0156924	0.210943	0.452811	Cells_Cultured_fibroblasts
ENSG00000188086	PRSS45P	1.24653	0.0205912	0.212569	0.297414	Brain_Nucleus_accumbens_basal_ganglia
ENSG00000241186	TDGF1	1.24131	0.0184352	0.21449	0.394716	Brain_Substantia_nigra
ENSG00000188086	PRSS45P	1.23993	0.0193739	0.215	0.327846	Spleen
ENSG00000230530	LIMD1-AS1	-1.23824	-0.0336022	0.215625	0.093099	Brain_Spinal_cord_cervical_c-1
ENSG00000188086	PRSS45P	1.22941	0.0150052	0.218917	0.55312	Thyroid
ENSG00000163814	CDCP1	-1.22809	-0.033639	0.219413	0.132929	Esophagus_Mucosa
ENSG00000181585	TMIE	-1.22213	-0.0701677	0.221657	0.0166172	Skin_Sun_Exposed_Lower_leg
ENSG00000144791	LIMD1	-1.21851	-0.0158844	0.223031	0.409789	Artery_Tibial
ENSG00000011376	LARS2	-1.21794	-0.0202665	0.223247	0.308971	Heart_Left_Ventricle
ENSG00000011376	LARS2	-1.21553	-0.0215588	0.224163	0.203	Pancreas
ENSG00000160791	CCR5	-1.21538	-0.122795	0.22422	0.0119212	Stomach
ENSG00000163827	LRRC2	1.21466	0.0132314	0.224494	0.54428	Adrenal_Gland
ENSG00000011376	LARS2	-1.21244	-0.0219834	0.225344	0.24366	Nerve_Tibial
ENSG00000144791	LIMD1	-1.21121	-0.0254239	0.225814	0.202195	Brain_Frontal_Cortex_BA9
ENSG00000011376	LARS2	-1.21013	-0.0215192	0.22623	0.184846	Esophagus_Gastroesophageal_Junction
ENSG00000075914	EXOSC7	-1.20527	-0.0724603	0.228098	0.0256969	Adipose_Visceral_Omentum
ENSG00000241186	TDGF1	1.20519	0.0135036	0.228132	0.61639	Muscle_Skeletal
ENSG00000144791	LIMD1	-1.20364	-0.0254705	0.228728	0.157743	Brain_Amygdala
ENSG00000241186	TDGF1	1.20319	0.014682	0.228901	0.479797	Ovary
ENSG00000241186	TDGF1	1.20187	0.0208505	0.229415	0.318089	Small_Intestine_Terminal_Ileum
ENSG00000011376	LARS2	-1.198	-0.0216677	0.230919	0.261441	Heart_Atrial_Appendage
ENSG00000075914	EXOSC7	-1.19306	-0.0502514	0.232848	0.0710339	Pancreas
ENSG00000163812	ZDHHC3	-1.19191	-0.0354012	0.233295	0.07782	Thyroid
ENSG00000241186	TDGF1	1.18364	0.0167569	0.236557	0.342033	Brain_Frontal_Cortex_BA9
ENSG00000268324	LRRC2-AS1	1.17834	0.125007	0.238661	0.0474465	Pituitary
ENSG00000144791	LIMD1	-1.17774	-0.0314219	0.2389	0.0962035	Brain_Hippocampus
ENSG00000241186	TDGF1	1.17515	0.0157222	0.239933	0.268084	Artery_Aorta
ENSG00000011376	LARS2	-1.17498	-0.0231372	0.240003	0.272739	Spleen
ENSG00000241186	TDGF1	1.16942	0.0153527	0.242236	0.5226	Adipose_Subcutaneous
ENSG00000241186	TDGF1	1.16942	0.0156262	0.242236	0.378463	Skin_Sun_Exposed_Lower_leg
ENSG00000075914	EXOSC7	-1.1688	-0.0694439	0.242486	0.0273174	Spleen
ENSG00000241186	TDGF1	1.16233	0.0150874	0.245101	0.611024	Adrenal_Gland
ENSG00000011376	LARS2	-1.15722	-0.0252198	0.247182	0.168259	Brain_Cerebellar_Hemisphere
ENSG00000011376	LARS2	-1.15637	-0.0185153	0.247529	0.300341	Pituitary
ENSG00000144791	LIMD1	-1.15598	-0.0278597	0.247689	0.217413	Brain_Putamen_basal_ganglia
ENSG00000241186	TDGF1	1.15517	0.0152227	0.248022	0.453824	Skin_Not_Sun_Exposed_Suprapubic
ENSG00000163827	LRRC2	1.15508	0.0333402	0.248058	0.109196	Artery_Tibial
ENSG00000163827	LRRC2	1.15437	0.0112197	0.248348	0.671719	Cells_Cultured_fibroblasts
ENSG00000241186	TDGF1	1.15211	0.0152974	0.249276	0.427282	Prostate
ENSG00000241186	TDGF1	1.1515	0.0143856	0.249527	0.580595	Nerve_Tibial
ENSG00000163814	CDCP1	-1.14968	-0.0323107	0.250276	0.121285	Pituitary
ENSG00000241186	TDGF1	1.14508	0.0150731	0.252175	0.51609	Esophagus_Muscularis
ENSG00000241186	TDGF1	1.14429	0.0149532	0.252503	0.552552	Heart_Left_Ventricle
ENSG00000163812	ZDHHC3	-1.14413	-0.138258	0.252571	0.0197299	Heart_Left_Ventricle
ENSG00000241186	TDGF1	1.13994	0.0143928	0.254311	0.534632	Breast_Mammary_Tissue
ENSG00000241186	TDGF1	1.13783	0.0149695	0.255191	0.411612	Esophagus_Mucosa
ENSG00000188086	PRSS45P	1.13281	0.0180532	0.257292	0.243114	Brain_Frontal_Cortex_BA9
ENSG00000188086	PRSS45P	1.13058	0.0197879	0.258231	0.219121	Small_Intestine_Terminal_Ileum
ENSG00000012223	LTF	1.12621	0.0715575	0.260078	0.0965036	Brain_Hippocampus
ENSG00000181585	TMIE	-1.12488	-0.0405311	0.26064	0.060926	Esophagus_Mucosa
ENSG00000188086	PRSS45P	1.12169	0.0137805	0.261996	0.504804	Testis
ENSG00000163827	LRRC2	-1.10743	-0.0458017	0.268108	0.0735061	Vagina
ENSG00000188086	PRSS45P	1.1047	0.0169535	0.269288	0.290934	Adrenal_Gland
ENSG00000241186	TDGF1	1.10365	0.0152675	0.269744	0.38655	Brain_Cerebellum
ENSG00000230530	LIMD1-AS1	-1.09481	-0.368627	0.2736	0.036144	Brain_Hypothalamus
ENSG00000188086	PRSS45P	1.08553	0.0152918	0.277689	0.322081	Brain_Cerebellum
ENSG00000163814	CDCP1	1.079	0.0476325	0.280589	0.0299649	Pancreas
ENSG00000144791	LIMD1	-1.07361	-0.0133443	0.282999	0.354532	Cells_Cultured_fibroblasts
ENSG00000144791	LIMD1	-1.07008	-0.0242355	0.284582	0.108227	Brain_Hypothalamus
ENSG00000144791	LIMD1	-1.0643	-0.0154409	0.287193	0.317744	Skin_Sun_Exposed_Lower_leg
ENSG00000241186	TDGF1	1.06398	0.0145666	0.287337	0.408403	Brain_Hypothalamus
ENSG00000188086	PRSS45P	1.06123	0.0166907	0.288586	0.356035	Prostate
ENSG00000144791	LIMD1	-1.05423	-0.0212781	0.291779	0.255793	Cells_EBV-transformed_lymphocytes
ENSG00000188086	PRSS45P	1.05322	0.0203787	0.29224	0.18772	Brain_Amygdala
ENSG00000011376	LARS2	-1.05309	-0.0189329	0.292301	0.11948	Artery_Tibial
ENSG00000249992	TMEM158	1.04569	0.164613	0.295706	0.0139434	Stomach
ENSG00000163812	ZDHHC3	1.04397	0.0200459	0.296501	0.109311	Minor_Salivary_Gland
ENSG00000163812	ZDHHC3	-1.04202	-0.0972473	0.297403	0.0124786	Esophagus_Muscularis
ENSG00000188086	PRSS45P	1.03969	0.023855	0.298484	0.388893	Kidney_Cortex
ENSG00000144791	LIMD1	-1.03589	-0.0152761	0.300256	0.274071	Skin_Not_Sun_Exposed_Suprapubic
ENSG00000075914	EXOSC7	-1.035	-0.0953512	0.30067	0.0197712	Adipose_Subcutaneous
ENSG00000011376	LARS2	-1.03475	-0.0182762	0.300785	0.174033	Brain_Cerebellum
ENSG00000241186	TDGF1	1.03455	0.0127641	0.300881	0.419197	Heart_Atrial_Appendage
ENSG00000011376	LARS2	-1.03454	-0.0186772	0.300882	0.170523	Breast_Mammary_Tissue
ENSG00000268324	LRRC2-AS1	1.03393	0.0115079	0.301169	0.515435	Testis
ENSG00000188086	PRSS45P	1.02816	0.0156672	0.303875	0.223707	Brain_Putamen_basal_ganglia
ENSG00000230530	LIMD1-AS1	-1.01617	-0.0839559	0.309549	0.0312782	Brain_Anterior_cingulate_cortex_BA24
ENSG00000188086	PRSS45P	1.01369	0.0167558	0.310732	0.231956	Brain_Substantia_nigra
ENSG00000011376	LARS2	-1.01306	-0.0182375	0.31103	0.247906	Stomach
ENSG00000268324	LRRC2-AS1	-1.00988	-0.0406345	0.312554	0.0654657	Heart_Left_Ventricle
ENSG00000178038	ALS2CL	-1.008	-0.0647223	0.313456	0.014038	Whole_Blood
ENSG00000012223	LTF	1.00636	0.0655724	0.314244	0.160674	Brain_Hypothalamus
ENSG00000163814	CDCP1	-0.997936	-0.110419	0.31831	0.0229769	Nerve_Tibial
ENSG00000012223	LTF	0.993689	0.0678381	0.320374	0.0285659	Stomach
ENSG00000144791	LIMD1	-0.991543	-0.0182504	0.321421	0.240935	Artery_Coronary
ENSG00000163814	CDCP1	-0.990612	-0.0605037	0.321875	0.0334056	Whole_Blood
ENSG00000121807	CCR2	0.987433	0.0419208	0.32343	0.0555204	Whole_Blood
ENSG00000163814	CDCP1	-0.987201	-0.11726	0.323544	0.0128737	Breast_Mammary_Tissue
ENSG00000163814	CDCP1	-0.980427	-0.146736	0.326875	0.0284	Artery_Aorta
ENSG00000144791	LIMD1	-0.978258	-0.0156588	0.327947	0.42585	Pituitary
ENSG00000011376	LARS2	-0.976212	-0.0172643	0.32896	0.202086	Thyroid
ENSG00000011376	LARS2	-0.97533	-0.0173675	0.329397	0.155256	Skin_Sun_Exposed_Lower_leg
ENSG00000188086	PRSS45P	0.970475	0.0150031	0.33181	0.306543	Brain_Spinal_cord_cervical_c-1
ENSG00000011376	LARS2	-0.970411	-0.0170386	0.331842	0.255665	Adipose_Subcutaneous
ENSG00000144791	LIMD1	-0.970034	-0.0125586	0.33203	0.533412	Artery_Aorta
ENSG00000188086	PRSS45P	0.968559	0.0166151	0.332765	0.123043	Brain_Hippocampus
ENSG00000144791	LIMD1	-0.966759	-0.0199892	0.333664	0.045562	Brain_Cerebellum
ENSG00000241186	TDGF1	0.964324	0.0130457	0.334883	0.447302	Pituitary
ENSG00000144791	LIMD1	-0.964298	-0.0189455	0.334897	0.21651	Kidney_Cortex
ENSG00000241186	TDGF1	0.962587	0.0229332	0.335755	0.104217	Thyroid
ENSG00000163812	ZDHHC3	-0.949177	-0.102758	0.34253	0.0325703	Colon_Transverse
ENSG00000144791	LIMD1	-0.946864	-0.014761	0.343708	0.349751	Adrenal_Gland
ENSG00000163814	CDCP1	-0.942561	-0.0425577	0.345905	0.110164	Esophagus_Muscularis
ENSG00000144791	LIMD1	-0.937085	-0.0156922	0.348715	0.0313894	Muscle_Skeletal
ENSG00000144791	LIMD1	-0.936925	-0.0221802	0.348797	0.148222	Brain_Anterior_cingulate_cortex_BA24
ENSG00000163814	CDCP1	-0.936414	-0.0869504	0.34906	0.0288597	Minor_Salivary_Gland
ENSG00000144791	LIMD1	-0.934893	-0.0136022	0.349843	0.340779	Stomach
ENSG00000188086	PRSS45P	0.934882	0.0150377	0.349849	0.313037	Brain_Cerebellar_Hemisphere
ENSG00000144791	LIMD1	-0.933525	-0.0143134	0.350549	0.181371	Adipose_Visceral_Omentum
ENSG00000144791	LIMD1	-0.931202	-0.0160781	0.351749	0.314798	Brain_Caudate_basal_ganglia
ENSG00000075914	EXOSC7	-0.930253	-0.119585	0.35224	0.0191899	Breast_Mammary_Tissue
ENSG00000075914	EXOSC7	-0.930253	-0.0837919	0.35224	0.0669637	Colon_Transverse
ENSG00000241186	TDGF1	0.928395	0.0157941	0.353203	0.185564	Colon_Transverse
ENSG00000144791	LIMD1	-0.924985	-0.0143183	0.354974	0.167037	Heart_Left_Ventricle
ENSG00000163812	ZDHHC3	-0.920388	-0.11957	0.35737	0.0188281	Artery_Coronary
ENSG00000011376	LARS2	-0.918684	-0.0163698	0.358261	0.242658	Lung
ENSG00000163814	CDCP1	-0.918368	-0.135508	0.358426	0.0174559	Heart_Left_Ventricle
ENSG00000144791	LIMD1	-0.914584	-0.0133609	0.36041	0.447754	Esophagus_Gastroesophageal_Junction
ENSG00000144791	LIMD1	-0.913691	-0.0160419	0.360879	0.320624	Minor_Salivary_Gland
ENSG00000144791	LIMD1	-0.910641	-0.0140932	0.362485	0.235662	Breast_Mammary_Tissue
ENSG00000178038	ALS2CL	0.908924	0.0239625	0.36339	0.232326	Brain_Frontal_Cortex_BA9
ENSG00000144791	LIMD1	-0.903043	-0.0139245	0.366503	0.263888	Adipose_Subcutaneous
ENSG00000163814	CDCP1	-0.902524	-0.487595	0.366779	0.0175279	Prostate
ENSG00000011376	LARS2	-0.90118	-0.0159423	0.367493	0.223823	Colon_Transverse
ENSG00000144791	LIMD1	-0.900205	-0.0144226	0.368011	0.225128	Brain_Cortex
ENSG00000144791	LIMD1	-0.898529	-0.0149503	0.368904	0.276429	Vagina
ENSG00000163810	TGM4	-0.897622	-0.0667345	0.369387	0.0160207	Cells_Cultured_fibroblasts
ENSG00000144791	LIMD1	-0.89684	-0.0153388	0.369804	0.261795	Testis
ENSG00000163827	LRRC2	-0.895813	-0.0216753	0.370353	0.141668	Brain_Cortex
ENSG00000181585	TMIE	0.895133	0.0937398	0.370716	0.0304544	Brain_Anterior_cingulate_cortex_BA24
ENSG00000163812	ZDHHC3	-0.894634	-0.0767284	0.370983	0.0708522	Spleen
ENSG00000144791	LIMD1	-0.891803	-0.0230289	0.372499	0.123059	Whole_Blood
ENSG00000178038	ALS2CL	0.888154	0.0231028	0.374458	0.274278	Brain_Cortex
ENSG00000144791	LIMD1	-0.886993	-0.0121719	0.375083	0.430174	Colon_Transverse
ENSG00000144791	LIMD1	-0.875181	-0.0127243	0.381475	0.47382	Pancreas
ENSG00000283473	FAM240A	-0.874457	-0.0214231	0.381869	0.0758539	Thyroid
ENSG00000173578	XCR1	-0.873956	-0.0674723	0.382142	0.0524725	Artery_Coronary
ENSG00000178038	ALS2CL	0.873817	0.0232362	0.382218	0.165493	Brain_Anterior_cingulate_cortex_BA24
ENSG00000268324	LRRC2-AS1	0.872606	0.139044	0.382878	0.0302863	Ovary
ENSG00000144791	LIMD1	-0.869834	-0.0137962	0.384391	0.396975	Uterus
ENSG00000144791	LIMD1	-0.857786	-0.013643	0.391011	0.303982	Prostate
ENSG00000163814	CDCP1	-0.855051	-0.0314636	0.392523	0.04719	Esophagus_Gastroesophageal_Junction
ENSG00000144791	LIMD1	-0.852184	-0.0122651	0.394112	0.366236	Colon_Sigmoid
ENSG00000144791	LIMD1	-0.847066	-0.0117132	0.396958	0.417916	Esophagus_Muscularis
ENSG00000163812	ZDHHC3	-0.834729	-0.0474924	0.40387	0.0810278	Brain_Hippocampus
ENSG00000211456	SACM1L	0.832771	0.025085	0.404974	0.0241697	Colon_Sigmoid
ENSG00000012223	LTF	0.829924	0.0294928	0.406581	0.0371137	Esophagus_Gastroesophageal_Junction
ENSG00000163827	LRRC2	-0.828951	-0.0150054	0.407132	0.170019	Pituitary
ENSG00000163812	ZDHHC3	-0.828711	-0.016084	0.407268	0.198824	Brain_Spinal_cord_cervical_c-1
ENSG00000178038	ALS2CL	0.828558	0.0143111	0.407355	0.326399	Skin_Not_Sun_Exposed_Suprapubic
ENSG00000211456	SACM1L	0.819265	0.142876	0.412635	0.0277496	Brain_Frontal_Cortex_BA9
ENSG00000178038	ALS2CL	0.817671	0.014001	0.413545	0.316939	Skin_Sun_Exposed_Lower_leg
ENSG00000144791	LIMD1	-0.812202	-0.011604	0.416676	0.291662	Heart_Atrial_Appendage
ENSG00000144791	LIMD1	-0.809287	-0.0166616	0.41835	0.196676	Brain_Substantia_nigra
ENSG00000163812	ZDHHC3	-0.808709	-0.049034	0.418682	0.0521884	Brain_Hypothalamus
ENSG00000144791	LIMD1	-0.807609	-0.0123702	0.419316	0.184241	Lung
ENSG00000144791	LIMD1	-0.803701	-0.0113199	0.42157	0.347921	Ovary
ENSG00000188086	PRSS45P	0.801808	0.0142834	0.422664	0.235803	Adipose_Visceral_Omentum
ENSG00000241186	TDGF1	0.793533	0.0132472	0.427467	0.308479	Brain_Putamen_basal_ganglia
ENSG00000241186	TDGF1	0.784534	0.0107988	0.432727	0.395597	Brain_Caudate_basal_ganglia
ENSG00000249992	TMEM158	0.783312	0.196416	0.433444	0.0322693	Minor_Salivary_Gland
ENSG00000011376	LARS2	-0.777803	-0.0180791	0.436685	0.0748101	Prostate
ENSG00000012223	LTF	0.776116	0.0567186	0.43768	0.0350163	Brain_Putamen_basal_ganglia
ENSG00000163814	CDCP1	0.776027	0.0146534	0.437733	0.162744	Testis
ENSG00000144791	LIMD1	-0.773615	-0.0112006	0.439159	0.430829	Spleen
ENSG00000144791	LIMD1	-0.766727	-0.0110564	0.443244	0.490665	Small_Intestine_Terminal_Ileum
ENSG00000163812	ZDHHC3	-0.764834	-0.0517469	0.44437	0.0183189	Artery_Tibial
ENSG00000144791	LIMD1	-0.761626	-0.0117264	0.446283	0.242636	Esophagus_Mucosa
ENSG00000011376	LARS2	-0.756761	-0.0137704	0.449193	0.214778	Small_Intestine_Terminal_Ileum
ENSG00000178038	ALS2CL	0.755526	0.0200642	0.449934	0.121069	Pancreas
ENSG00000181585	TMIE	-0.751914	-0.0481217	0.452103	0.0362991	Brain_Cortex
ENSG00000178038	ALS2CL	0.750873	0.0173255	0.452729	0.105298	Artery_Coronary
ENSG00000163812	ZDHHC3	-0.749416	-0.115242	0.453606	0.0297596	Liver
ENSG00000160791	CCR5	0.747883	0.0313153	0.454531	0.0291414	Esophagus_Mucosa
ENSG00000241186	TDGF1	0.746275	0.0102315	0.455501	0.486782	Brain_Cortex
ENSG00000011376	LARS2	-0.740621	-0.0124992	0.458923	0.34283	Esophagus_Muscularis
ENSG00000011376	LARS2	-0.73375	-0.0131566	0.463101	0.288606	Minor_Salivary_Gland
ENSG00000181585	TMIE	0.733385	0.0294183	0.463324	0.075414	Brain_Substantia_nigra
ENSG00000144791	LIMD1	-0.732363	-0.0313558	0.463947	0.0621126	Liver
ENSG00000011376	LARS2	-0.722201	-0.0121626	0.470171	0.282778	Muscle_Skeletal
ENSG00000181585	TMIE	0.708888	0.0288997	0.478394	0.0872869	Testis
ENSG00000178038	ALS2CL	0.706806	0.0185132	0.479687	0.0643886	Adipose_Subcutaneous
ENSG00000241186	TDGF1	0.700302	0.00950939	0.483739	0.418984	Brain_Nucleus_accumbens_basal_ganglia
ENSG00000169964	TMEM42	-0.694789	-0.0151826	0.487188	0.118888	Testis
ENSG00000160791	CCR5	-0.687418	-0.034976	0.491819	0.0184021	Muscle_Skeletal
ENSG00000011376	LARS2	-0.686252	-0.014603	0.492554	0.211469	Skin_Not_Sun_Exposed_Suprapubic
ENSG00000249992	TMEM158	-0.679743	-0.0569813	0.496667	0.111194	Esophagus_Muscularis
ENSG00000011376	LARS2	-0.677319	-0.0105175	0.498204	0.4313	Testis
ENSG00000178038	ALS2CL	0.671624	0.0182439	0.501823	0.0491405	Breast_Mammary_Tissue
ENSG00000283646	LINC02009	0.666761	0.0215478	0.504925	0.065052	Thyroid
ENSG00000163812	ZDHHC3	-0.658887	-0.0433667	0.509968	0.047352	Colon_Sigmoid
ENSG00000178038	ALS2CL	0.65408	0.0173077	0.51306	0.0621832	Adipose_Visceral_Omentum
ENSG00000163827	LRRC2	-0.651765	-0.0155148	0.514553	0.215957	Brain_Frontal_Cortex_BA9
ENSG00000144791	LIMD1	-0.64711	-0.00844225	0.517561	0.428142	Thyroid
ENSG00000163827	LRRC2	0.646907	0.15952	0.517692	0.0383728	Liver
ENSG00000178038	ALS2CL	0.641951	0.0178994	0.520905	0.0781423	Prostate
ENSG00000283473	FAM240A	-0.637913	-0.0777568	0.523531	0.065414	Minor_Salivary_Gland
ENSG00000178038	ALS2CL	0.636927	0.0194045	0.524173	0.0463565	Brain_Hippocampus
ENSG00000178038	ALS2CL	0.62231	0.0161102	0.533738	0.0740318	Nerve_Tibial
ENSG00000173578	XCR1	0.622156	0.0239096	0.533839	0.0836957	Whole_Blood
ENSG00000178038	ALS2CL	-0.622088	-0.0392096	0.533884	0.0497225	Stomach
ENSG00000211456	SACM1L	0.620854	0.0150344	0.534695	0.150941	Skin_Sun_Exposed_Lower_leg
ENSG00000075914	EXOSC7	0.617923	0.00966702	0.536626	0.37391	Testis
ENSG00000178038	ALS2CL	0.61127	0.0128188	0.541021	0.142247	Heart_Atrial_Appendage
ENSG00000178038	ALS2CL	0.609182	0.0226258	0.542404	0.130694	Brain_Hypothalamus
ENSG00000163812	ZDHHC3	-0.603606	-0.0578746	0.546106	0.075946	Brain_Putamen_basal_ganglia
ENSG00000178038	ALS2CL	0.601808	0.0146113	0.547302	0.234863	Artery_Tibial
ENSG00000163814	CDCP1	-0.595407	-0.0333436	0.551571	0.0398225	Colon_Sigmoid
ENSG00000163827	LRRC2	-0.594672	-0.0319854	0.552063	0.0184948	Esophagus_Gastroesophageal_Junction
ENSG00000178038	ALS2CL	0.594445	0.012734	0.552214	0.247626	Esophagus_Mucosa
ENSG00000178038	ALS2CL	0.594289	0.0135487	0.552319	0.291289	Artery_Aorta
ENSG00000178038	ALS2CL	0.590589	0.0163217	0.554796	0.0720405	Colon_Sigmoid
ENSG00000181585	TMIE	-0.586965	-0.207308	0.557227	0.027467	Prostate
ENSG00000178038	ALS2CL	0.578381	0.0146432	0.563007	0.0966852	Spleen
ENSG00000169964	TMEM42	0.574596	0.0173672	0.565565	0.125694	Adrenal_Gland
ENSG00000249992	TMEM158	-0.562315	-0.0519345	0.573901	0.0110951	Cells_Cultured_fibroblasts
ENSG00000075914	EXOSC7	0.559955	0.0332768	0.57551	0.0173766	Stomach
ENSG00000169964	TMEM42	0.547441	0.0180724	0.584076	0.0669409	Nerve_Tibial
ENSG00000188086	PRSS45P	0.535014	0.00719868	0.59264	0.297911	Heart_Atrial_Appendage
ENSG00000163827	LRRC2	-0.531763	-0.019999	0.59489	0.074853	Colon_Sigmoid
ENSG00000075914	EXOSC7	-0.531523	-0.0226998	0.595056	0.0174807	Skin_Sun_Exposed_Lower_leg
ENSG00000241186	TDGF1	0.529673	0.00752408	0.596339	0.391869	Brain_Hippocampus
ENSG00000169964	TMEM42	0.526732	0.0346871	0.59838	0.019021	Artery_Coronary
ENSG00000163812	ZDHHC3	0.526184	0.0182193	0.59876	0.0594916	Nerve_Tibial
ENSG00000121807	CCR2	-0.521575	0.00298917	0.601966	0.0708945	Small_Intestine_Terminal_Ileum
ENSG00000178038	ALS2CL	0.521106	0.0128223	0.602293	0.143788	Testis
ENSG00000163814	CDCP1	-0.520717	-0.0107991	0.602564	0.206501	Thyroid
ENSG00000178038	ALS2CL	0.5201	0.0127515	0.602994	0.100651	Lung
ENSG00000178038	ALS2CL	0.516953	0.0163094	0.605189	0.203923	Heart_Left_Ventricle
ENSG00000163815	CLEC3B	-0.512372	-0.0260884	0.608391	0.069819	Esophagus_Muscularis
ENSG00000178038	ALS2CL	0.511387	0.0118297	0.60908	0.0878494	Pituitary
ENSG00000075914	EXOSC7	0.510117	0.0202239	0.60997	0.130033	Kidney_Cortex
ENSG00000178038	ALS2CL	0.503909	0.0194357	0.614325	0.0443844	Brain_Nucleus_accumbens_basal_ganglia
ENSG00000012223	LTF	0.503603	0.0395923	0.614541	0.0337328	Nerve_Tibial
ENSG00000121797	CCRL2	-0.500293	-0.0200305	0.616869	0.0374557	Spleen
ENSG00000160791	CCR5	-0.489771	-0.151198	0.624296	0.0137398	Skin_Sun_Exposed_Lower_leg
ENSG00000163820	FYCO1	0.488201	0.0106282	0.625407	0.0592647	Brain_Cerebellum
ENSG00000188086	PRSS45P	0.484208	0.00510748	0.628238	0.578695	Pituitary
ENSG00000012223	LTF	0.482777	0.0300386	0.629254	0.045875	Esophagus_Muscularis
ENSG00000011376	LARS2	0.477917	0.00829317	0.632709	0.399627	Esophagus_Mucosa
ENSG00000163815	CLEC3B	-0.471115	-0.0306511	0.637559	0.100412	Colon_Sigmoid
ENSG00000241186	TDGF1	0.470877	0.00663421	0.637729	0.289511	Brain_Cerebellar_Hemisphere
ENSG00000163815	CLEC3B	-0.470545	-0.0164723	0.637966	0.0503925	Adipose_Subcutaneous
ENSG00000163827	LRRC2	-0.470005	-0.0100068	0.638351	0.0126014	Skin_Sun_Exposed_Lower_leg
ENSG00000163815	CLEC3B	-0.469057	-0.0217332	0.639029	0.0446977	Skin_Sun_Exposed_Lower_leg
ENSG00000249992	TMEM158	0.468247	0.0159812	0.639608	0.0379719	Esophagus_Gastroesophageal_Junction
ENSG00000178038	ALS2CL	0.468166	0.0209633	0.639666	0.0441789	Brain_Caudate_basal_ganglia
ENSG00000163827	LRRC2	-0.460672	-0.0178284	0.645034	0.135012	Brain_Anterior_cingulate_cortex_BA24
ENSG00000169964	TMEM42	0.44557	0.0236632	0.655908	0.0688252	Heart_Atrial_Appendage
ENSG00000163812	ZDHHC3	-0.441823	-0.0564619	0.658617	0.04082	Brain_Amygdala
ENSG00000178038	ALS2CL	0.44165	0.00637426	0.658742	0.366291	Adrenal_Gland
ENSG00000178038	ALS2CL	0.439868	0.00801086	0.660033	0.21489	Muscle_Skeletal
ENSG00000160791	CCR5	-0.435594	-0.013863	0.663131	0.0380802	Brain_Putamen_basal_ganglia
ENSG00000012223	LTF	0.435271	0.0374604	0.663366	0.0254688	Heart_Left_Ventricle
ENSG00000178038	ALS2CL	0.434873	0.01998	0.663655	0.0707463	Brain_Amygdala
ENSG00000249992	TMEM158	-0.433283	-0.017557	0.664809	0.0442985	Prostate
ENSG00000163815	CLEC3B	-0.430945	-0.0128456	0.666509	0.0603352	Cells_Cultured_fibroblasts
ENSG00000012223	LTF	0.428798	0.0359176	0.66807	0.0123629	Lung
ENSG00000163827	LRRC2	0.424894	0.0226443	0.670914	0.0576187	Adipose_Subcutaneous
ENSG00000178038	ALS2CL	0.411374	0.0101116	0.680798	0.109103	Esophagus_Gastroesophageal_Junction
ENSG00000163814	CDCP1	0.403871	0.0179596	0.686308	0.0243646	Muscle_Skeletal
ENSG00000163815	CLEC3B	0.403726	0.0144035	0.686414	0.0486316	Lung
ENSG00000163810	TGM4	-0.396661	-0.0702094	0.691618	0.015412	Breast_Mammary_Tissue
ENSG00000169964	TMEM42	-0.393346	-0.0180694	0.694064	0.0524608	Thyroid
ENSG00000163815	CLEC3B	-0.385839	-0.0157855	0.699616	0.0483404	Adipose_Visceral_Omentum
ENSG00000169964	TMEM42	0.378553	0.0245319	0.70502	0.0734158	Stomach
ENSG00000012223	LTF	0.365176	0.0192025	0.71498	0.136065	Minor_Salivary_Gland
ENSG00000249992	TMEM158	0.362049	0.0146624	0.717315	0.0864845	Brain_Cerebellar_Hemisphere
ENSG00000178038	ALS2CL	0.358034	0.0088971	0.720318	0.0849062	Esophagus_Muscularis
ENSG00000160791	CCR5	0.349878	0.0599386	0.72643	0.0408108	Brain_Amygdala
ENSG00000160791	CCR5	0.349878	0.0603108	0.72643	0.0309669	Brain_Hippocampus
ENSG00000163810	TGM4	0.349268	0.0130453	0.726888	0.130793	Adrenal_Gland
ENSG00000178038	ALS2CL	0.346747	0.00554315	0.728781	0.266669	Brain_Cerebellar_Hemisphere
ENSG00000163814	CDCP1	-0.345836	-0.0201479	0.729466	0.0126367	Stomach
ENSG00000163825	RTP3	-0.344451	-0.0419051	0.730507	0.0369449	Spleen
ENSG00000163815	CLEC3B	-0.34013	-0.0214381	0.733759	0.0235597	Esophagus_Mucosa
ENSG00000075914	EXOSC7	-0.33428	-0.0164876	0.738168	0.0486348	Whole_Blood
ENSG00000163820	FYCO1	-0.332144	-0.00623642	0.739781	0.133274	Pituitary
ENSG00000163810	TGM4	-0.328898	-0.0469824	0.742233	0.0183553	Prostate
ENSG00000163820	FYCO1	0.32813	0.00105901	0.742813	0.295267	Muscle_Skeletal
ENSG00000075914	EXOSC7	0.326051	0.00628479	0.744386	0.194489	Cells_Cultured_fibroblasts
ENSG00000163814	CDCP1	0.320299	0.00957692	0.748742	0.0981156	Cells_Cultured_fibroblasts
ENSG00000173585	CCR9	0.31141	0.0161872	0.755489	0.0497572	Nerve_Tibial
ENSG00000012223	LTF	0.307724	0.00999328	0.758293	0.096963	Esophagus_Mucosa
ENSG00000188086	PRSS45P	0.305829	0.00580331	0.759735	0.255213	Skin_Not_Sun_Exposed_Suprapubic
ENSG00000163820	FYCO1	0.302023	0.0102035	0.762634	0.0380221	Colon_Sigmoid
ENSG00000163810	TGM4	-0.299374	-0.0447015	0.764655	0.0122525	Artery_Aorta
ENSG00000163827	LRRC2	-0.296558	-0.0150441	0.766804	0.0192162	Skin_Not_Sun_Exposed_Suprapubic
ENSG00000181585	TMIE	-0.282503	-0.0310929	0.777558	0.0710914	Artery_Aorta
ENSG00000249992	TMEM158	-0.272656	-0.00963718	0.785117	0.0988638	Artery_Tibial
ENSG00000163825	RTP3	-0.271549	-0.0164732	0.785969	0.0287926	Heart_Left_Ventricle
ENSG00000249992	TMEM158	-0.269547	-0.019311	0.787509	0.0238145	Whole_Blood
ENSG00000163820	FYCO1	0.259676	0.00822855	0.795113	0.120126	Esophagus_Muscularis
ENSG00000249992	TMEM158	-0.25786	-0.0151329	0.796515	0.250835	Brain_Spinal_cord_cervical_c-1
ENSG00000144791	LIMD1	0.25634	0.00363273	0.797688	0.325128	Brain_Spinal_cord_cervical_c-1
ENSG00000163823	CCR1	0.249703	0.011901	0.802817	0.0649653	Spleen
ENSG00000169964	TMEM42	-0.246965	-0.0151414	0.804935	0.0268652	Cells_EBV-transformed_lymphocytes
ENSG00000163810	TGM4	-0.245213	-0.0297006	0.806292	0.0389578	Vagina
ENSG00000163815	CLEC3B	0.242381	0.0463679	0.808485	0.0589671	Uterus
ENSG00000163823	CCR1	0.235961	0.00329715	0.813463	0.328743	Whole_Blood
ENSG00000169964	TMEM42	-0.230291	-0.0132621	0.817866	0.0116496	Artery_Tibial
ENSG00000169964	TMEM42	-0.224569	-0.0170153	0.822315	0.0276162	Colon_Transverse
ENSG00000012223	LTF	0.222097	0.028409	0.824239	0.0229552	Adrenal_Gland
ENSG00000163815	CLEC3B	0.221187	0.0066248	0.824947	0.0899553	Nerve_Tibial
ENSG00000169964	TMEM42	-0.217263	-0.0116374	0.828003	0.0557474	Esophagus_Gastroesophageal_Junction
ENSG00000163815	CLEC3B	0.21462	0.0183719	0.830063	0.0270724	Heart_Left_Ventricle
ENSG00000160791	CCR5	-0.212916	-0.0133919	0.831392	0.0382156	Skin_Not_Sun_Exposed_Suprapubic
ENSG00000012223	LTF	0.210168	0.0142438	0.833537	0.0676069	Skin_Not_Sun_Exposed_Suprapubic
ENSG00000163815	CLEC3B	0.208507	0.025262	0.834833	0.0187159	Artery_Coronary
ENSG00000163815	CLEC3B	-0.206821	-0.0100593	0.836149	0.0322165	Breast_Mammary_Tissue
ENSG00000160791	CCR5	-0.205949	-0.0188671	0.836831	0.0339414	Brain_Spinal_cord_cervical_c-1
ENSG00000249992	TMEM158	-0.204653	-0.00869235	0.837844	0.0335814	Testis
ENSG00000211456	SACM1L	0.202386	0.00458147	0.839615	0.120166	Skin_Not_Sun_Exposed_Suprapubic
ENSG00000169964	TMEM42	-0.200003	-0.0104244	0.841478	0.0393488	Esophagus_Mucosa
ENSG00000169964	TMEM42	-0.197684	-0.0218544	0.843292	0.0371939	Adipose_Subcutaneous
ENSG00000178038	ALS2CL	0.192558	0.00539949	0.847305	0.0736515	Small_Intestine_Terminal_Ileum
ENSG00000235845	AC098649.1	-0.191396	-0.0106984	0.848215	0.0277665	Testis
ENSG00000075914	EXOSC7	-0.189663	-0.00442544	0.849573	0.105947	Esophagus_Mucosa
ENSG00000268324	LRRC2-AS1	-0.186706	-0.00773485	0.851891	0.0215774	Heart_Atrial_Appendage
ENSG00000163812	ZDHHC3	-0.186691	-0.0087227	0.851903	0.0167115	Whole_Blood
ENSG00000163815	CLEC3B	-0.185447	-0.0178015	0.852879	0.0296112	Brain_Hippocampus
ENSG00000012223	LTF	0.183237	0.0140676	0.854612	0.0495967	Brain_Anterior_cingulate_cortex_BA24
ENSG00000169964	TMEM42	-0.181123	-0.00943222	0.856271	0.0533181	Skin_Sun_Exposed_Lower_leg
ENSG00000075914	EXOSC7	-0.179336	-0.0028335	0.857674	0.121114	Cells_EBV-transformed_lymphocytes
ENSG00000169964	TMEM42	-0.177921	-0.0205528	0.858785	0.0499274	Adipose_Visceral_Omentum
ENSG00000163815	CLEC3B	-0.170708	-0.0129776	0.864453	0.0110115	Thyroid
ENSG00000188086	PRSS45P	0.170209	0.00196925	0.864846	0.367014	Heart_Left_Ventricle
ENSG00000163827	LRRC2	-0.166824	-0.00453371	0.867508	0.0518827	Esophagus_Muscularis
ENSG00000163825	RTP3	-0.164781	-0.0105388	0.869117	0.0829374	Thyroid
ENSG00000012223	LTF	0.156138	0.00563722	0.875925	0.187398	Brain_Substantia_nigra
ENSG00000163815	CLEC3B	0.154147	0.0133734	0.877494	0.0328652	Prostate
ENSG00000163815	CLEC3B	-0.149212	-0.0100657	0.881386	0.0221175	Skin_Not_Sun_Exposed_Suprapubic
ENSG00000178038	ALS2CL	0.146893	0.00296683	0.883217	0.133217	Cells_Cultured_fibroblasts
ENSG00000283646	LINC02009	-0.145773	-0.0114647	0.884101	0.098387	Brain_Spinal_cord_cervical_c-1
ENSG00000169964	TMEM42	-0.145032	-0.00912057	0.884685	0.042262	Pancreas
ENSG00000169964	TMEM42	-0.137037	-0.00708998	0.891001	0.0283738	Lung
ENSG00000163815	CLEC3B	-0.135247	-0.00861942	0.892417	0.0627159	Esophagus_Gastroesophageal_Junction
ENSG00000163820	FYCO1	-0.134446	0.00536002	0.89305	0.0464164	Testis
ENSG00000160791	CCR5	0.133342	0.00416173	0.893923	0.0493395	Brain_Nucleus_accumbens_basal_ganglia
ENSG00000181585	TMIE	-0.128407	-0.00499146	0.897827	0.116291	Thyroid
ENSG00000012223	LTF	0.127861	0.0052378	0.898259	0.047432	Skin_Sun_Exposed_Lower_leg
ENSG00000169964	TMEM42	0.124283	0.0027625	0.901091	0.0544986	Whole_Blood
ENSG00000163827	LRRC2	0.119284	0.00915825	0.90505	0.0257703	Adipose_Visceral_Omentum
ENSG00000169964	TMEM42	-0.115764	-0.00709178	0.90784	0.0267657	Ovary
ENSG00000169964	TMEM42	0.109662	0.0329371	0.912678	0.0375323	Liver
ENSG00000169964	TMEM42	0.107892	0.0154946	0.914082	0.0338395	Brain_Hypothalamus
ENSG00000183625	CCR3	-0.103919	-0.0152136	0.917234	0.0136302	Adipose_Subcutaneous
ENSG00000169964	TMEM42	-0.10235	-0.00850381	0.918479	0.0205303	Breast_Mammary_Tissue
ENSG00000163814	CDCP1	0.101063	0.013206	0.9195	0.0294573	Brain_Hypothalamus
ENSG00000163815	CLEC3B	0.100164	0.00401146	0.920214	0.0790433	Artery_Tibial
ENSG00000012223	LTF	-0.0972247	-0.0134931	0.922548	0.33577	Brain_Spinal_cord_cervical_c-1
ENSG00000230530	LIMD1-AS1	0.0963015	0.0001284	0.923281	0.0217633	Prostate
ENSG00000169964	TMEM42	-0.0885361	-0.00568428	0.929451	0.0290227	Prostate
ENSG00000012223	LTF	0.0879837	0.0146415	0.92989	0.0175758	Artery_Tibial
ENSG00000163810	TGM4	-0.0848829	-0.0100959	0.932355	0.0163406	Skin_Not_Sun_Exposed_Suprapubic
ENSG00000178038	ALS2CL	0.0832108	0.0021213	0.933684	0.26881	Brain_Cerebellum
ENSG00000163815	CLEC3B	0.0812105	0.00303368	0.935275	0.0576664	Muscle_Skeletal
ENSG00000178038	ALS2CL	-0.0735417	-0.00553354	0.941375	0.0251697	Colon_Transverse
ENSG00000163825	RTP3	0.067865	0.00769151	0.945893	0.0460139	Muscle_Skeletal
ENSG00000169964	TMEM42	0.0616314	0.00961701	0.950856	0.0327417	Artery_Aorta
ENSG00000163810	TGM4	-0.0572462	-0.00109356	0.954349	0.139685	Testis
ENSG00000169964	TMEM42	0.054221	0.012846	0.956759	0.023781	Colon_Sigmoid
ENSG00000121797	CCRL2	0.049789	-0.00123653	0.960291	0.015145	Skin_Sun_Exposed_Lower_leg
ENSG00000178038	ALS2CL	0.0448173	0.00149834	0.964253	0.0226631	Liver
ENSG00000169964	TMEM42	-0.0438105	-0.00584501	0.965055	0.0270875	Skin_Not_Sun_Exposed_Suprapubic
ENSG00000163815	CLEC3B	-0.0430007	-0.00221393	0.965701	0.0425938	Heart_Atrial_Appendage
ENSG00000230530	LIMD1-AS1	0.0393112	0.010437	0.968642	0.0251816	Liver
ENSG00000268324	LRRC2-AS1	0.0369561	-5.14697e-05	0.97052	0.174383	Muscle_Skeletal
ENSG00000163827	LRRC2	-0.0329314	-0.00115079	0.973729	0.0777755	Spleen
ENSG00000169964	TMEM42	0.0321005	0.000790137	0.974392	0.0614835	Brain_Spinal_cord_cervical_c-1
ENSG00000169964	TMEM42	-0.0272653	-0.00058614	0.978248	0.0871676	Cells_Cultured_fibroblasts
ENSG00000169964	TMEM42	0.0269819	0.00247117	0.978474	0.0303467	Brain_Cerebellum
ENSG00000163827	LRRC2	-0.0229271	0.00255343	0.981708	0.0171962	Colon_Transverse
ENSG00000163815	CLEC3B	0.0210572	0.00368023	0.9832	0.0205156	Brain_Caudate_basal_ganglia
ENSG00000169964	TMEM42	-0.0197608	-0.00149907	0.984234	0.0204768	Muscle_Skeletal
ENSG00000163810	TGM4	-0.0182825	-0.00148372	0.985413	0.0807045	Skin_Sun_Exposed_Lower_leg
ENSG00000012223	LTF	0.0130098	0.000969518	0.98962	0.0732083	Kidney_Cortex
ENSG00000163814	CDCP1	0.00685663	0.000351118	0.994529	0.0760545	Spleen
ENSG00000181585	TMIE	0.00613363	0.00202286	0.995106	0.065971	Brain_Frontal_Cortex_BA9
ENSG00000169964	TMEM42	0.0053334	0.000894004	0.995745	0.0534371	Brain_Cortex
ENSG00000181585	TMIE	-0.0027817	-0.000763719	0.997781	0.130109	Adrenal_Gland
ENSG00000169964	TMEM42	-0.00103845	0.000479582	0.999171	0.0546079	Brain_Nucleus_accumbens_basal_ganglia
ENSG00000163815	CLEC3B	0.000341805	0.000952224	0.999727	0.0116369	Colon_Transverse

## Sheet: S5 JTI A2
gene	gene_name	zscore	effect_size	pvalue	expression_prediction_r2	tissue
ENSG00000163817	SLC6A20	14.727	1.8938	4.32369e-49	0.0309751	Artery_Coronary
ENSG00000163817	SLC6A20	14.5611	1.84461	4.96238e-48	0.0193728	Spleen
ENSG00000163817	SLC6A20	14.424	1.41548	3.65792e-47	0.0321738	Muscle_Skeletal
ENSG00000163817	SLC6A20	14.196	1.46391	9.70325e-46	0.0860274	Breast_Mammary_Tissue
ENSG00000163817	SLC6A20	13.9457	1.56005	3.33987e-44	0.0193513	Lung
ENSG00000163817	SLC6A20	13.8802	1.66416	8.34734e-44	0.0523381	Testis
ENSG00000163817	SLC6A20	13.7595	1.39134	4.46586e-43	0.0573542	Colon_Transverse
ENSG00000163817	SLC6A20	13.7454	1.09357	5.42985e-43	0.0682954	Nerve_Tibial
ENSG00000163817	SLC6A20	13.2277	1.5842	6.06875e-40	0.0261309	Skin_Not_Sun_Exposed_Suprapubic
ENSG00000172215	CXCR6	-12.7086	-1.11068	5.29802e-37	0.0182267	Adipose_Visceral_Omentum
ENSG00000172215	CXCR6	-12.612	-1.20035	1.81359e-36	0.0519696	Adipose_Subcutaneous
ENSG00000172215	CXCR6	-12.4729	-0.940968	1.04984e-35	0.0693421	Artery_Tibial
ENSG00000172215	CXCR6	-12.3204	-1.24739	7.03432e-35	0.0196829	Lung
ENSG00000172215	CXCR6	-12.2967	-1.13883	9.43876e-35	0.0197077	Breast_Mammary_Tissue
ENSG00000172215	CXCR6	-12.2185	-1.47097	2.47494e-34	0.0194346	Prostate
ENSG00000172215	CXCR6	-12.1447	-1.20881	6.12218e-34	0.0256135	Skin_Sun_Exposed_Lower_leg
ENSG00000172215	CXCR6	-12.0276	-1.34785	2.5453e-33	0.0159149	Skin_Not_Sun_Exposed_Suprapubic
ENSG00000163818	LZTFL1	11.9649	2.74603	5.42497e-33	0.0323301	Brain_Cerebellar_Hemisphere
ENSG00000172215	CXCR6	-11.869	-0.661955	1.71479e-32	0.0564579	Artery_Aorta
ENSG00000163817	SLC6A20	11.8179	1.42113	3.15358e-32	0.0244645	Skin_Sun_Exposed_Lower_leg
ENSG00000172215	CXCR6	-11.7712	-0.843217	5.49346e-32	0.040509	Heart_Atrial_Appendage
ENSG00000172215	CXCR6	-11.4539	-2.16114	2.24723e-30	0.022841	Colon_Sigmoid
ENSG00000172215	CXCR6	-11.415	-2.08682	3.51824e-30	0.0227104	Pituitary
ENSG00000172215	CXCR6	-11.3196	-1.08776	1.04938e-29	0.0407073	Cells_Cultured_fibroblasts
ENSG00000163817	SLC6A20	10.9936	0.565485	4.10373e-28	0.0425369	Esophagus_Gastroesophageal_Junction
ENSG00000163817	SLC6A20	10.8981	0.953065	1.17697e-27	0.0532228	Stomach
ENSG00000163818	LZTFL1	10.6522	2.49763	1.70214e-26	0.0382594	Esophagus_Mucosa
ENSG00000163818	LZTFL1	10.3078	2.63373	6.49489e-25	0.0300256	Esophagus_Gastroesophageal_Junction
ENSG00000163818	LZTFL1	10.1049	1.62013	5.2564e-24	0.0377152	Adipose_Subcutaneous
ENSG00000163818	LZTFL1	10.0848	2.04165	6.45227e-24	0.0401644	Breast_Mammary_Tissue
ENSG00000163818	LZTFL1	9.9288	1.71492	3.11985e-23	0.0274709	Skin_Sun_Exposed_Lower_leg
ENSG00000163818	LZTFL1	-9.82476	-0.456105	8.80816e-23	0.0227733	Testis
ENSG00000163818	LZTFL1	9.82465	1.94482	8.81814e-23	0.0130774	Nerve_Tibial
ENSG00000163817	SLC6A20	9.48804	0.446735	2.35417e-21	0.0923074	Esophagus_Muscularis
ENSG00000163818	LZTFL1	9.46383	2.48177	2.96858e-21	0.0107406	Adipose_Visceral_Omentum
ENSG00000163823	CCR1	9.24179	0.361924	2.42398e-20	0.130709	Cells_Cultured_fibroblasts
ENSG00000172215	CXCR6	-8.84653	-0.460671	9.02866e-19	0.0883776	Nerve_Tibial
ENSG00000172215	CXCR6	-8.18917	-0.552186	2.63026e-16	0.043761	Heart_Left_Ventricle
ENSG00000163818	LZTFL1	8.12683	1.42853	4.40671e-16	0.0209831	Muscle_Skeletal
ENSG00000173585	CCR9	7.87725	1.24494	3.34659e-15	0.0109183	Skin_Sun_Exposed_Lower_leg
ENSG00000172215	CXCR6	-7.72337	-0.225234	1.13289e-14	0.249361	Muscle_Skeletal
ENSG00000163817	SLC6A20	7.51604	2.9915	5.64607e-14	0.0254637	Pituitary
ENSG00000173585	CCR9	7.4687	0.408856	8.09901e-14	0.070839	Minor_Salivary_Gland
ENSG00000223552	CCR5AS	-6.82776	-0.634563	8.62496e-12	0.0184361	Artery_Coronary
ENSG00000163823	CCR1	6.70229	1.39201	2.05178e-11	0.0103612	Skin_Sun_Exposed_Lower_leg
ENSG00000173585	CCR9	6.50441	2.35368	7.80007e-11	0.0289529	Colon_Transverse
ENSG00000163820	FYCO1	6.22416	0.378275	4.84134e-10	0.0674128	Brain_Hippocampus
ENSG00000181585	TMIE	-6.13806	-0.358621	8.35335e-10	0.0731762	Kidney_Cortex
ENSG00000173578	XCR1	6.06056	0.322436	1.35649e-09	0.0773564	Small_Intestine_Terminal_Ileum
ENSG00000121797	CCRL2	5.94832	0.505515	2.70904e-09	0.0347705	Pituitary
ENSG00000163818	LZTFL1	5.70582	0.405807	1.15782e-08	0.0426535	Pituitary
ENSG00000173578	XCR1	5.69069	0.378416	1.26527e-08	0.0503402	Colon_Transverse
ENSG00000163817	SLC6A20	5.63827	0.51918	1.71767e-08	0.0297826	Adipose_Subcutaneous
ENSG00000173585	CCR9	5.60699	0.999385	2.05873e-08	0.0217278	Whole_Blood
ENSG00000173578	XCR1	-5.54552	-0.340511	2.93086e-08	0.123109	Skin_Not_Sun_Exposed_Suprapubic
ENSG00000121807	CCR2	5.50337	0.564705	3.72591e-08	0.0515692	Adipose_Visceral_Omentum
ENSG00000173578	XCR1	-5.5016	-0.351365	3.76351e-08	0.0192948	Skin_Sun_Exposed_Lower_leg
ENSG00000163820	FYCO1	5.3057	0.368269	1.12239e-07	0.0926546	Brain_Nucleus_accumbens_basal_ganglia
ENSG00000173578	XCR1	-5.25403	-0.125244	1.48809e-07	0.101358	Uterus
ENSG00000163820	FYCO1	5.24705	0.378227	1.54552e-07	0.0654888	Brain_Caudate_basal_ganglia
ENSG00000163820	FYCO1	5.24661	0.607287	1.54928e-07	0.0372372	Uterus
ENSG00000163820	FYCO1	5.24146	0.496942	1.59313e-07	0.0681415	Brain_Anterior_cingulate_cortex_BA24
ENSG00000163820	FYCO1	5.23144	0.225519	1.68195e-07	0.17629	Thyroid
ENSG00000163820	FYCO1	5.2292	0.673095	1.70243e-07	0.0539408	Brain_Frontal_Cortex_BA9
ENSG00000163820	FYCO1	5.1197	0.510858	3.06022e-07	0.0249055	Brain_Cerebellar_Hemisphere
ENSG00000173585	CCR9	5.11551	1.1881	3.12893e-07	0.0149925	Skin_Not_Sun_Exposed_Suprapubic
ENSG00000160791	CCR5	-5.10527	-0.307341	3.30329e-07	0.0297236	Colon_Sigmoid
ENSG00000163823	CCR1	5.07418	0.405832	3.89162e-07	0.0708142	Esophagus_Gastroesophageal_Junction
ENSG00000163820	FYCO1	5.07032	2.77629	3.9714e-07	0.0365284	Brain_Hypothalamus
ENSG00000163820	FYCO1	4.99681	0.866457	5.82857e-07	0.0282964	Brain_Cortex
ENSG00000163823	CCR1	4.99362	1.30884	5.92591e-07	0.0243937	Pituitary
ENSG00000173585	CCR9	4.96567	0.882621	6.8465e-07	0.0243892	Thyroid
ENSG00000163823	CCR1	4.9553	0.384	7.22195e-07	0.0781085	Esophagus_Mucosa
ENSG00000163820	FYCO1	4.95003	1.32258	7.42019e-07	0.135023	Brain_Spinal_cord_cervical_c-1
ENSG00000160791	CCR5	-4.8765	-0.657844	1.07984e-06	0.0193589	Esophagus_Gastroesophageal_Junction
ENSG00000163820	FYCO1	4.75832	0.275159	1.95213e-06	0.0358303	Pancreas
ENSG00000163823	CCR1	4.59995	0.452822	4.226e-06	0.014917	Skin_Not_Sun_Exposed_Suprapubic
ENSG00000173585	CCR9	4.54351	0.865151	5.53241e-06	0.0394039	Testis
ENSG00000163820	FYCO1	4.52737	0.20072	5.97217e-06	0.202276	Artery_Aorta
ENSG00000163820	FYCO1	4.50967	0.260641	6.49282e-06	0.155399	Breast_Mammary_Tissue
ENSG00000160791	CCR5	-4.50367	-0.594408	6.67913e-06	0.0146014	Adipose_Subcutaneous
ENSG00000163820	FYCO1	4.4989	0.254378	6.83044e-06	0.112797	Minor_Salivary_Gland
ENSG00000121797	CCRL2	-4.47721	-0.39227	7.56256e-06	0.022311	Pancreas
ENSG00000211456	SACM1L	4.46148	0.224353	8.13939e-06	0.0170236	Adrenal_Gland
ENSG00000283646	LINC02009	4.4536	0.280821	8.44432e-06	0.0393373	Muscle_Skeletal
ENSG00000163818	LZTFL1	4.43325	0.539998	9.28252e-06	0.0120031	Artery_Tibial
ENSG00000163820	FYCO1	4.42617	0.238258	9.59205e-06	0.0714108	Colon_Transverse
ENSG00000163820	FYCO1	4.42124	0.224612	9.81379e-06	0.196057	Ovary
ENSG00000163820	FYCO1	4.40605	0.222867	1.0527e-05	0.180949	Adipose_Visceral_Omentum
ENSG00000163823	CCR1	4.39243	0.361149	1.1209e-05	0.0923962	Esophagus_Muscularis
ENSG00000173578	XCR1	-4.37713	-1.04999	1.20252e-05	0.0101735	Breast_Mammary_Tissue
ENSG00000160791	CCR5	-4.35622	-0.918534	1.32325e-05	0.0114262	Artery_Aorta
ENSG00000163818	LZTFL1	-4.32997	-0.483336	1.4913e-05	0.0191354	Whole_Blood
ENSG00000163820	FYCO1	4.30093	0.210987	1.70086e-05	0.17558	Adipose_Subcutaneous
ENSG00000163820	FYCO1	4.29234	0.212931	1.76799e-05	0.100246	Esophagus_Gastroesophageal_Junction
ENSG00000163820	FYCO1	4.26954	0.228866	1.95878e-05	0.0665617	Adrenal_Gland
ENSG00000163820	FYCO1	4.2436	0.217018	2.1996e-05	0.0999171	Prostate
ENSG00000163820	FYCO1	4.23362	0.209683	2.29957e-05	0.0303967	Stomach
ENSG00000163817	SLC6A20	4.19416	0.223664	2.73889e-05	0.0850176	Pancreas
ENSG00000173578	XCR1	-4.18892	-0.213081	2.8028e-05	0.18898	Testis
ENSG00000163820	FYCO1	4.16211	0.20217	3.15321e-05	0.139906	Lung
ENSG00000173578	XCR1	-4.13931	-0.699186	3.48344e-05	0.0343867	Ovary
ENSG00000173585	CCR9	4.06065	0.457892	4.89362e-05	0.0506468	Small_Intestine_Terminal_Ileum
ENSG00000163820	FYCO1	4.05652	0.105068	4.98086e-05	0.295714	Cells_Cultured_fibroblasts
ENSG00000163820	FYCO1	4.04404	0.181177	5.2537e-05	0.180047	Skin_Not_Sun_Exposed_Suprapubic
ENSG00000163820	FYCO1	4.03223	0.200592	5.52505e-05	0.0759482	Artery_Coronary
ENSG00000211456	SACM1L	3.99433	0.174191	6.48772e-05	0.110686	Small_Intestine_Terminal_Ileum
ENSG00000223552	CCR5AS	-3.94241	-0.504251	8.06671e-05	0.0378113	Pancreas
ENSG00000163820	FYCO1	3.92709	0.180657	8.59795e-05	0.134546	Artery_Tibial
ENSG00000163820	FYCO1	3.87448	0.180603	0.00010685	0.0316786	Vagina
ENSG00000012223	LTF	3.86678	0.212791	0.00011028	0.0363369	Vagina
ENSG00000163823	CCR1	3.8579	0.128329	0.000114366	0.0567697	Cells_EBV-transformed_lymphocytes
ENSG00000211456	SACM1L	3.78886	0.144477	0.000151339	0.101562	Brain_Spinal_cord_cervical_c-1
ENSG00000012223	LTF	-3.78312	-0.12665	0.000154873	0.0423244	Ovary
ENSG00000163820	FYCO1	3.77628	0.159084	0.000159189	0.17293	Skin_Sun_Exposed_Lower_leg
ENSG00000160791	CCR5	-3.7682	-0.307485	0.000164427	0.0288577	Adipose_Visceral_Omentum
ENSG00000012223	LTF	3.75936	0.491529	0.000170347	0.042965	Testis
ENSG00000211456	SACM1L	3.75258	0.469811	0.000175024	0.0193755	Lung
ENSG00000223552	CCR5AS	-3.67848	-0.482968	0.000234625	0.069141	Small_Intestine_Terminal_Ileum
ENSG00000163823	CCR1	3.64907	0.290292	0.00026319	0.0612819	Colon_Sigmoid
ENSG00000163820	FYCO1	3.61436	0.18378	0.000301085	0.0493502	Heart_Atrial_Appendage
ENSG00000121797	CCRL2	3.60031	0.459018	0.000317838	0.0152923	Stomach
ENSG00000211456	SACM1L	3.54882	0.38606	0.000386962	0.0389724	Esophagus_Muscularis
ENSG00000223552	CCR5AS	-3.53553	-0.46914	0.000406955	0.0147746	Stomach
ENSG00000163827	LRRC2	3.50082	0.199871	0.000463827	0.0989572	Ovary
ENSG00000223552	CCR5AS	-3.49813	-0.383905	0.00046854	0.0285235	Whole_Blood
ENSG00000121807	CCR2	3.4924	1.18646	0.000478706	0.0367693	Spleen
ENSG00000121807	CCR2	3.48677	0.943533	0.000488898	0.0213714	Liver
ENSG00000163820	FYCO1	3.45626	0.171645	0.000547733	0.0484102	Liver
ENSG00000230530	LIMD1-AS1	-3.44964	-0.369515	0.000561332	0.0138407	Testis
ENSG00000223552	CCR5AS	-3.41836	-0.50732	0.000630003	0.0342169	Heart_Left_Ventricle
ENSG00000163820	FYCO1	3.40479	0.17917	0.000662151	0.0231483	Heart_Left_Ventricle
ENSG00000223552	CCR5AS	-3.38063	-0.930267	0.00072319	0.0571374	Ovary
ENSG00000223552	CCR5AS	-3.32156	-0.374202	0.000895171	0.0304925	Nerve_Tibial
ENSG00000223552	CCR5AS	-3.3149	-0.491276	0.000916743	0.0483688	Adipose_Visceral_Omentum
ENSG00000223552	CCR5AS	-3.3013	-0.401619	0.000962374	0.0683419	Adipose_Subcutaneous
ENSG00000223552	CCR5AS	-3.28543	-0.391749	0.00101828	0.0556255	Colon_Transverse
ENSG00000283646	LINC02009	3.27825	0.378014	0.00104453	0.0407396	Brain_Cerebellum
ENSG00000223552	CCR5AS	-3.26623	-0.267839	0.00108991	0.0763381	Spleen
ENSG00000160791	CCR5	-3.26205	-0.346939	0.0011061	0.0367428	Lung
ENSG00000223552	CCR5AS	-3.2551	-0.336021	0.00113353	0.0204877	Breast_Mammary_Tissue
ENSG00000223552	CCR5AS	-3.24673	-0.250228	0.00116737	0.0713157	Lung
ENSG00000163823	CCR1	3.22945	0.35195	0.0012403	0.0215546	Adipose_Subcutaneous
ENSG00000121807	CCR2	-3.21477	-0.119675	0.00130549	0.0708945	Small_Intestine_Terminal_Ileum
ENSG00000163823	CCR1	3.20472	0.326182	0.00135196	0.0245003	Adipose_Visceral_Omentum
ENSG00000163820	FYCO1	3.12921	0.119248	0.00175277	0.157385	Esophagus_Mucosa
ENSG00000241186	TDGF1	3.07577	0.176047	0.00209958	0.0568952	Liver
ENSG00000283646	LINC02009	3.06561	0.338505	0.00217225	0.0200198	Skin_Sun_Exposed_Lower_leg
ENSG00000183625	CCR3	-3.06119	-0.172255	0.00220458	0.0769392	Muscle_Skeletal
ENSG00000121807	CCR2	3.0348	0.558674	0.00240693	0.0187682	Lung
ENSG00000211456	SACM1L	3.01212	0.385437	0.0025943	0.024012	Adipose_Visceral_Omentum
ENSG00000211456	SACM1L	2.99662	0.107702	0.00272995	0.126681	Whole_Blood
ENSG00000160791	CCR5	-2.98017	-0.365223	0.00288085	0.0129273	Nerve_Tibial
ENSG00000121807	CCR2	2.97456	0.136785	0.00293411	0.0887399	Skin_Sun_Exposed_Lower_leg
ENSG00000211456	SACM1L	2.94248	0.280935	0.00325594	0.0438254	Breast_Mammary_Tissue
ENSG00000163827	LRRC2	-2.90515	-0.161846	0.00367072	0.0443031	Breast_Mammary_Tissue
ENSG00000121797	CCRL2	2.87537	0.726956	0.00403558	0.0294313	Adrenal_Gland
ENSG00000160791	CCR5	-2.85459	-0.525859	0.0043092	0.0119212	Stomach
ENSG00000121807	CCR2	2.84718	0.153633	0.00441083	0.116896	Skin_Not_Sun_Exposed_Suprapubic
ENSG00000163820	FYCO1	2.786	0.298222	0.00533631	0.0592647	Brain_Cerebellum
ENSG00000283646	LINC02009	2.78449	0.233119	0.00536124	0.0625153	Esophagus_Muscularis
ENSG00000163820	FYCO1	2.758	0.251598	0.00581566	0.0510894	Spleen
ENSG00000163820	FYCO1	2.75147	0.0782189	0.00593293	0.370595	Nerve_Tibial
ENSG00000163823	CCR1	2.74932	0.248058	0.00597184	0.0307434	Breast_Mammary_Tissue
ENSG00000173578	XCR1	-2.74266	-0.45349	0.00609444	0.0177452	Adipose_Visceral_Omentum
ENSG00000012223	LTF	-2.72435	-0.139416	0.00644289	0.090022	Pancreas
ENSG00000211456	SACM1L	2.71748	0.212719	0.00657815	0.0394198	Adipose_Subcutaneous
ENSG00000012223	LTF	2.62541	0.15052	0.00865457	0.0638582	Brain_Nucleus_accumbens_basal_ganglia
ENSG00000160791	CCR5	-2.59411	-0.180057	0.00948373	0.0587891	Brain_Caudate_basal_ganglia
ENSG00000283646	LINC02009	2.58304	0.267107	0.00979343	0.0943737	Heart_Left_Ventricle
ENSG00000121797	CCRL2	2.57738	0.452713	0.00995513	0.0278771	Nerve_Tibial
ENSG00000283646	LINC02009	2.54955	0.200998	0.0107863	0.0356885	Heart_Atrial_Appendage
ENSG00000012223	LTF	2.54325	0.155678	0.0109826	0.0243468	Pituitary
ENSG00000163827	LRRC2	2.51264	0.528987	0.011983	0.0232163	Artery_Aorta
ENSG00000283646	LINC02009	2.50373	0.196785	0.0122892	0.067821	Adipose_Subcutaneous
ENSG00000283646	LINC02009	2.49771	0.314101	0.0124997	0.0247162	Esophagus_Gastroesophageal_Junction
ENSG00000163827	LRRC2	-2.44809	-0.0908699	0.0143615	0.157921	Brain_Cerebellar_Hemisphere
ENSG00000283646	LINC02009	2.44399	0.24161	0.0145259	0.0389047	Lung
ENSG00000178038	ALS2CL	2.43654	0.146675	0.0148287	0.133217	Cells_Cultured_fibroblasts
ENSG00000211456	SACM1L	2.4363	0.0686287	0.0148383	0.139157	Ovary
ENSG00000163827	LRRC2	-2.42837	-0.086059	0.015167	0.242936	Brain_Cerebellum
ENSG00000163827	LRRC2	2.42402	0.120191	0.0153498	0.109196	Artery_Tibial
ENSG00000173578	XCR1	-2.4199	-0.3739	0.0155246	0.0106928	Adipose_Subcutaneous
ENSG00000211456	SACM1L	2.41265	0.603033	0.0158371	0.0304568	Brain_Hippocampus
ENSG00000283646	LINC02009	2.41175	0.275512	0.0158763	0.0179289	Stomach
ENSG00000121797	CCRL2	2.40502	0.534587	0.0161715	0.0309345	Thyroid
ENSG00000012223	LTF	-2.39273	-0.129093	0.0167237	0.107047	Adipose_Subcutaneous
ENSG00000163814	CDCP1	-2.36917	-0.275918	0.0178282	0.0198703	Lung
ENSG00000283646	LINC02009	2.36432	0.285005	0.018063	0.040795	Breast_Mammary_Tissue
ENSG00000163827	LRRC2	2.36368	0.0418364	0.0180945	0.671719	Cells_Cultured_fibroblasts
ENSG00000283646	LINC02009	2.35489	0.169356	0.018528	0.0639606	Adipose_Visceral_Omentum
ENSG00000283646	LINC02009	2.35179	0.21588	0.0186833	0.0171145	Nerve_Tibial
ENSG00000178038	ALS2CL	2.33348	0.066768	0.0196229	0.290842	Thyroid
ENSG00000283646	LINC02009	2.33311	0.240266	0.0196422	0.0437662	Ovary
ENSG00000121797	CCRL2	2.32589	0.498585	0.0200246	0.0166478	Artery_Tibial
ENSG00000163810	TGM4	-2.32529	-0.181349	0.0200566	0.0423533	Uterus
ENSG00000160791	CCR5	-2.32004	-0.519876	0.0203388	0.0138049	Breast_Mammary_Tissue
ENSG00000283646	LINC02009	2.30566	0.285244	0.0211295	0.13052	Uterus
ENSG00000163823	CCR1	-2.30486	-0.0923736	0.0211745	0.0295357	Pancreas
ENSG00000172215	CXCR6	-2.29271	-0.153126	0.0218644	0.0366568	Liver
ENSG00000211456	SACM1L	2.25318	0.172725	0.0242481	0.0288324	Nerve_Tibial
ENSG00000163823	CCR1	2.24694	0.243251	0.024644	0.0567227	Colon_Transverse
ENSG00000183625	CCR3	-2.22033	-0.201627	0.0263963	0.082686	Spleen
ENSG00000160791	CCR5	-2.21987	-0.293549	0.0264277	0.0126758	Artery_Tibial
ENSG00000211456	SACM1L	2.19691	0.284045	0.0280269	0.0204694	Stomach
ENSG00000121807	CCR2	2.13056	0.441892	0.0331257	0.0209706	Heart_Atrial_Appendage
ENSG00000163820	FYCO1	2.1135	0.127434	0.0345578	0.0312166	Small_Intestine_Terminal_Ileum
ENSG00000178038	ALS2CL	2.10144	0.0530912	0.0356026	0.24825	Ovary
ENSG00000012223	LTF	2.09317	0.164442	0.0363343	0.0244681	Brain_Cortex
ENSG00000163827	LRRC2	-2.07268	-0.170975	0.0382017	0.0188278	Lung
ENSG00000121807	CCR2	2.0695	0.403286	0.0384993	0.0294005	Pituitary
ENSG00000012223	LTF	2.06729	0.258556	0.0387073	0.0285659	Stomach
ENSG00000283646	LINC02009	2.05635	0.306569	0.039749	0.0295108	Colon_Sigmoid
ENSG00000163825	RTP3	-2.05139	-0.147725	0.0402289	0.0272635	Pituitary
ENSG00000163827	LRRC2	-1.99931	-0.108311	0.0455749	0.0927304	Heart_Atrial_Appendage
ENSG00000169964	TMEM42	1.97564	0.272297	0.0481956	0.019021	Artery_Coronary
ENSG00000178038	ALS2CL	1.96019	0.0565626	0.0499731	0.0788539	Vagina
ENSG00000211456	SACM1L	1.94283	0.0840539	0.0520368	0.150941	Skin_Sun_Exposed_Lower_leg
ENSG00000283646	LINC02009	1.92646	0.178445	0.0540467	0.0391575	Esophagus_Mucosa
ENSG00000173585	CCR9	-1.91584	-0.405523	0.055385	0.0229071	Spleen
ENSG00000211456	SACM1L	1.91567	0.152524	0.0554069	0.0727091	Artery_Coronary
ENSG00000163823	CCR1	1.90382	0.143758	0.0569342	0.0620665	Lung
ENSG00000160791	CCR5	-1.88048	-0.451439	0.0600433	0.054061	Whole_Blood
ENSG00000163827	LRRC2	-1.87924	-0.128113	0.0602124	0.062317	Heart_Left_Ventricle
ENSG00000241186	TDGF1	1.8705	0.0414685	0.0614142	0.580595	Nerve_Tibial
ENSG00000173578	XCR1	1.85906	0.303628	0.0630182	0.0126862	Thyroid
ENSG00000249992	TMEM158	1.8575	0.0984243	0.0632402	0.0315463	Skin_Not_Sun_Exposed_Suprapubic
ENSG00000283646	LINC02009	1.84561	0.138694	0.0649492	0.0210246	Artery_Coronary
ENSG00000173578	XCR1	-1.84265	-0.244072	0.0653796	0.0524725	Artery_Coronary
ENSG00000223552	CCR5AS	1.83535	0.621161	0.066454	0.0192735	Brain_Nucleus_accumbens_basal_ganglia
ENSG00000283646	LINC02009	1.8342	0.118644	0.0666244	0.015738	Artery_Aorta
ENSG00000121807	CCR2	-1.83224	-0.212908	0.0669152	0.0244361	Esophagus_Gastroesophageal_Junction
ENSG00000160791	CCR5	-1.81508	-0.193249	0.0695123	0.0184021	Muscle_Skeletal
ENSG00000173578	XCR1	-1.813	-0.0764121	0.0698325	0.129468	Esophagus_Mucosa
ENSG00000011376	LARS2	1.80647	0.0528709	0.0708453	0.399627	Esophagus_Mucosa
ENSG00000163810	TGM4	-1.7996	-0.101966	0.0719245	0.0547411	Stomach
ENSG00000249992	TMEM158	-1.797	-0.118847	0.0723348	0.0864845	Brain_Cerebellar_Hemisphere
ENSG00000121797	CCRL2	1.79169	0.071848	0.0731831	0.0374557	Spleen
ENSG00000241186	TDGF1	1.78461	0.0356691	0.074324	0.61639	Muscle_Skeletal
ENSG00000012223	LTF	-1.76245	-0.188964	0.0779933	0.0293693	Adipose_Visceral_Omentum
ENSG00000163815	CLEC3B	1.75965	0.251371	0.0784666	0.0296112	Brain_Hippocampus
ENSG00000283646	LINC02009	1.75613	0.165556	0.0790668	0.0264795	Whole_Blood
ENSG00000211456	SACM1L	1.75151	0.250375	0.0798585	0.0225439	Spleen
ENSG00000211456	SACM1L	1.75008	0.100746	0.0801048	0.0241697	Colon_Sigmoid
ENSG00000163814	CDCP1	1.74962	0.140687	0.0801839	0.0299649	Pancreas
ENSG00000211456	SACM1L	1.74697	0.119005	0.0806434	0.0391417	Brain_Cerebellar_Hemisphere
ENSG00000121797	CCRL2	1.73333	0.357328	0.0830362	0.0240058	Adipose_Subcutaneous
ENSG00000121807	CCR2	1.72161	0.117063	0.0851399	0.0261696	Thyroid
ENSG00000241186	TDGF1	1.71005	0.038061	0.0872565	0.419197	Heart_Atrial_Appendage
ENSG00000241186	TDGF1	1.66923	0.0396118	0.0950709	0.411612	Esophagus_Mucosa
ENSG00000241186	TDGF1	1.66887	0.0392879	0.0951423	0.552552	Heart_Left_Ventricle
ENSG00000241186	TDGF1	1.64797	0.0385296	0.0993593	0.611024	Adrenal_Gland
ENSG00000223552	CCR5AS	-1.62287	-0.252383	0.104616	0.0101304	Artery_Aorta
ENSG00000173578	XCR1	1.6222	0.0994392	0.104761	0.0836957	Whole_Blood
ENSG00000163827	LRRC2	1.61883	0.0325966	0.105484	0.54428	Adrenal_Gland
ENSG00000241186	TDGF1	1.60848	0.0383643	0.10773	0.453824	Skin_Not_Sun_Exposed_Suprapubic
ENSG00000283646	LINC02009	1.59806	0.160473	0.110031	0.0419725	Colon_Transverse
ENSG00000173578	XCR1	1.59086	0.216098	0.111642	0.0306284	Stomach
ENSG00000121797	CCRL2	1.58982	0.157529	0.111875	0.022191	Muscle_Skeletal
ENSG00000241186	TDGF1	1.58359	0.0497111	0.113288	0.318089	Small_Intestine_Terminal_Ileum
ENSG00000241186	TDGF1	1.58188	0.0376075	0.113677	0.5226	Adipose_Subcutaneous
ENSG00000211456	SACM1L	1.56845	0.0688131	0.116776	0.120166	Skin_Not_Sun_Exposed_Suprapubic
ENSG00000211456	SACM1L	1.56824	0.31711	0.116825	0.0354871	Pancreas
ENSG00000241186	TDGF1	1.56539	0.0373908	0.117492	0.51609	Esophagus_Muscularis
ENSG00000241186	TDGF1	1.54489	0.0343246	0.122373	0.479797	Ovary
ENSG00000178038	ALS2CL	1.54126	0.0564706	0.123254	0.142247	Heart_Atrial_Appendage
ENSG00000011376	LARS2	1.53785	0.0441325	0.124085	0.282778	Muscle_Skeletal
ENSG00000268324	LRRC2-AS1	-1.53135	-0.115832	0.125684	0.0654657	Heart_Left_Ventricle
ENSG00000211456	SACM1L	1.52802	0.154332	0.126507	0.0254722	Esophagus_Gastroesophageal_Junction
ENSG00000211456	SACM1L	1.52761	0.179972	0.12661	0.0656629	Colon_Transverse
ENSG00000211456	SACM1L	1.52761	0.63304	0.12661	0.0196057	Heart_Left_Ventricle
ENSG00000241186	TDGF1	1.5224	0.0391811	0.127909	0.292589	Lung
ENSG00000249992	TMEM158	1.51527	0.134239	0.129703	0.0680214	Skin_Sun_Exposed_Lower_leg
ENSG00000163827	LRRC2	1.51153	0.0588348	0.130653	0.145958	Testis
ENSG00000241186	TDGF1	1.50615	0.0396673	0.132028	0.277411	Kidney_Cortex
ENSG00000241186	TDGF1	1.50046	0.0404383	0.133496	0.394716	Brain_Substantia_nigra
ENSG00000178038	ALS2CL	1.49666	0.116883	0.134482	0.0707463	Brain_Amygdala
ENSG00000249992	TMEM158	-1.49639	-0.199147	0.134553	0.0238145	Whole_Blood
ENSG00000241186	TDGF1	1.49326	0.0385161	0.13537	0.125494	Stomach
ENSG00000178038	ALS2CL	1.4915	0.0907223	0.13583	0.130694	Brain_Hypothalamus
ENSG00000241186	TDGF1	1.48837	0.0360142	0.136653	0.427282	Prostate
ENSG00000241186	TDGF1	1.48822	0.0371066	0.136694	0.515814	Spleen
ENSG00000241186	TDGF1	1.48465	0.0362004	0.137637	0.378463	Skin_Sun_Exposed_Lower_leg
ENSG00000241186	TDGF1	1.48331	0.0381823	0.137991	0.507884	Adipose_Visceral_Omentum
ENSG00000241186	TDGF1	1.4802	0.0380137	0.138819	0.55065	Esophagus_Gastroesophageal_Junction
ENSG00000241186	TDGF1	1.47433	0.0364372	0.140393	0.47498	Colon_Sigmoid
ENSG00000241186	TDGF1	1.47232	0.0378682	0.140935	0.342033	Brain_Frontal_Cortex_BA9
ENSG00000241186	TDGF1	1.47109	0.0358819	0.141266	0.268084	Artery_Aorta
ENSG00000011376	LARS2	1.46022	0.0408108	0.144229	0.4313	Testis
ENSG00000241186	TDGF1	1.45671	0.0366652	0.145196	0.38655	Brain_Cerebellum
ENSG00000178038	ALS2CL	1.45351	0.0449197	0.146083	0.21489	Muscle_Skeletal
ENSG00000241186	TDGF1	1.45088	0.0357551	0.146814	0.480656	Artery_Coronary
ENSG00000241186	TDGF1	1.4474	0.0332065	0.147784	0.534632	Breast_Mammary_Tissue
ENSG00000241186	TDGF1	1.44654	0.0401615	0.148027	0.437943	Brain_Spinal_cord_cervical_c-1
ENSG00000241186	TDGF1	1.44435	0.0388208	0.148641	0.335714	Testis
ENSG00000241186	TDGF1	1.44418	0.0379798	0.148689	0.356024	Vagina
ENSG00000241186	TDGF1	1.44249	0.0355191	0.149163	0.447302	Pituitary
ENSG00000178038	ALS2CL	1.44239	0.0655957	0.149192	0.232326	Brain_Frontal_Cortex_BA9
ENSG00000241186	TDGF1	1.44056	0.0373991	0.149709	0.34693	Brain_Anterior_cingulate_cortex_BA24
ENSG00000283646	LINC02009	-1.43841	-0.068849	0.150319	0.0738455	Pancreas
ENSG00000241186	TDGF1	1.43831	0.035898	0.150347	0.408403	Brain_Hypothalamus
ENSG00000178038	ALS2CL	1.43729	0.0552445	0.150636	0.291289	Artery_Aorta
ENSG00000241186	TDGF1	1.43707	0.0403083	0.150698	0.351723	Brain_Amygdala
ENSG00000178038	ALS2CL	1.43271	0.0728423	0.15194	0.0463565	Brain_Hippocampus
ENSG00000178038	ALS2CL	1.42898	0.0629708	0.153011	0.121069	Pancreas
ENSG00000241186	TDGF1	1.42746	0.039706	0.153446	0.459288	Uterus
ENSG00000241186	TDGF1	1.42085	0.0448326	0.155362	0.229955	Minor_Salivary_Gland
ENSG00000178038	ALS2CL	1.40992	0.063337	0.158564	0.274278	Brain_Cortex
ENSG00000178038	ALS2CL	1.40919	0.0549171	0.158778	0.105298	Artery_Coronary
ENSG00000178038	ALS2CL	1.39997	0.064839	0.161524	0.0878494	Pituitary
ENSG00000163827	LRRC2	-1.39947	-0.135285	0.161673	0.0333888	Thyroid
ENSG00000178038	ALS2CL	1.38509	0.0563267	0.166026	0.234863	Artery_Tibial
ENSG00000211456	SACM1L	1.37797	0.148305	0.168213	0.0585497	Artery_Tibial
ENSG00000178038	ALS2CL	1.37777	0.0890093	0.168274	0.0443844	Brain_Nucleus_accumbens_basal_ganglia
ENSG00000178038	ALS2CL	1.37659	0.103119	0.16864	0.0441789	Brain_Caudate_basal_ganglia
ENSG00000178038	ALS2CL	1.37371	0.0634453	0.169532	0.165493	Brain_Anterior_cingulate_cortex_BA24
ENSG00000178038	ALS2CL	1.35653	0.0613483	0.174931	0.0491405	Breast_Mammary_Tissue
ENSG00000241186	TDGF1	1.35001	0.032991	0.177014	0.418984	Brain_Nucleus_accumbens_basal_ganglia
ENSG00000163815	CLEC3B	1.34239	0.421996	0.17947	0.0205156	Brain_Caudate_basal_ganglia
ENSG00000163827	LRRC2	1.34215	0.549643	0.179548	0.0383728	Liver
ENSG00000181585	TMIE	-1.34104	-0.259843	0.179907	0.0117712	Esophagus_Muscularis
ENSG00000178038	ALS2CL	1.33507	0.0704984	0.181853	0.203923	Heart_Left_Ventricle
ENSG00000169964	TMEM42	-1.33467	-0.0506879	0.181985	0.118888	Testis
ENSG00000183625	CCR3	1.3326	0.217272	0.182663	0.0136302	Adipose_Subcutaneous
ENSG00000163823	CCR1	-1.32831	-0.0303482	0.184077	0.328743	Whole_Blood
ENSG00000178038	ALS2CL	1.32674	0.0613643	0.184594	0.0720405	Colon_Sigmoid
ENSG00000178038	ALS2CL	1.32539	0.0572653	0.185041	0.0643886	Adipose_Subcutaneous
ENSG00000178038	ALS2CL	1.32212	0.0612945	0.186127	0.0781423	Prostate
ENSG00000241186	TDGF1	1.31852	0.0330955	0.187328	0.395597	Brain_Caudate_basal_ganglia
ENSG00000268324	LRRC2-AS1	1.31249	0.0268127	0.189355	0.515435	Testis
ENSG00000241186	TDGF1	1.30967	0.0325895	0.190309	0.486782	Brain_Cortex
ENSG00000178038	ALS2CL	1.3	0.0559009	0.193602	0.0740318	Nerve_Tibial
ENSG00000211456	SACM1L	1.29904	0.235964	0.19393	0.0349915	Cells_Cultured_fibroblasts
ENSG00000181585	TMIE	1.29716	0.184745	0.194577	0.0710914	Artery_Aorta
ENSG00000211456	SACM1L	1.29307	0.0598632	0.195987	0.0925757	Testis
ENSG00000241186	TDGF1	1.2799	0.0394165	0.200581	0.185564	Colon_Transverse
ENSG00000011376	LARS2	1.2658	0.0491503	0.205586	0.211469	Skin_Not_Sun_Exposed_Suprapubic
ENSG00000178038	ALS2CL	1.25675	0.0549755	0.208843	0.0621832	Adipose_Visceral_Omentum
ENSG00000012223	LTF	1.24169	0.132525	0.21435	0.108894	Brain_Caudate_basal_ganglia
ENSG00000211456	SACM1L	1.24078	0.0787031	0.214687	0.0325972	Brain_Cerebellum
ENSG00000163827	LRRC2	1.23222	0.0864501	0.217868	0.0576187	Adipose_Subcutaneous
ENSG00000075914	EXOSC7	1.21675	0.0852508	0.2237	0.130033	Kidney_Cortex
ENSG00000178038	ALS2CL	1.20986	0.0494403	0.226334	0.143788	Testis
ENSG00000011376	LARS2	1.19883	0.0353848	0.230593	0.308971	Heart_Left_Ventricle
ENSG00000011376	LARS2	1.19651	0.0361805	0.231499	0.34283	Esophagus_Muscularis
ENSG00000163815	CLEC3B	-1.19402	-0.0771615	0.232469	0.0503925	Adipose_Subcutaneous
ENSG00000012223	LTF	1.19325	0.0725567	0.23277	0.0371137	Esophagus_Gastroesophageal_Junction
ENSG00000163827	LRRC2	-1.19218	-0.183656	0.23319	0.0735061	Vagina
ENSG00000283473	FAM240A	1.19064	0.269904	0.233793	0.065414	Minor_Salivary_Gland
ENSG00000283646	LINC02009	1.18959	0.145033	0.234207	0.0658446	Minor_Salivary_Gland
ENSG00000241186	TDGF1	1.18937	0.0305885	0.234295	0.391869	Brain_Hippocampus
ENSG00000241186	TDGF1	1.18432	0.0358662	0.236287	0.308479	Brain_Putamen_basal_ganglia
ENSG00000012223	LTF	1.17889	0.128706	0.238442	0.0387517	Brain_Cerebellum
ENSG00000163815	CLEC3B	-1.17836	-0.0405304	0.238654	0.15398	Artery_Aorta
ENSG00000163823	CCR1	1.17737	0.157896	0.23905	0.0319514	Prostate
ENSG00000178038	ALS2CL	1.17423	0.0335082	0.240302	0.326399	Skin_Not_Sun_Exposed_Suprapubic
ENSG00000241186	TDGF1	1.17018	0.0295017	0.24193	0.289511	Brain_Cerebellar_Hemisphere
ENSG00000178038	ALS2CL	1.1691	0.0331223	0.242363	0.316939	Skin_Sun_Exposed_Lower_leg
ENSG00000011376	LARS2	1.15313	0.0363075	0.248858	0.223823	Colon_Transverse
ENSG00000178038	ALS2CL	1.14922	0.0482015	0.250466	0.0966852	Spleen
ENSG00000012223	LTF	-1.1385	-0.176904	0.254911	0.016005	Thyroid
ENSG00000011376	LARS2	1.13167	0.0356439	0.257772	0.242658	Lung
ENSG00000181585	TMIE	-1.12221	-0.141781	0.261771	0.0362991	Brain_Cortex
ENSG00000181585	TMIE	1.10668	0.0434509	0.268432	0.130109	Adrenal_Gland
ENSG00000178038	ALS2CL	1.09701	0.0445494	0.272636	0.100651	Lung
ENSG00000230530	LIMD1-AS1	-1.09534	-0.0540622	0.273366	0.093099	Brain_Spinal_cord_cervical_c-1
ENSG00000144791	LIMD1	1.07047	0.0254061	0.284407	0.325128	Brain_Spinal_cord_cervical_c-1
ENSG00000163814	CDCP1	-1.06632	-0.285374	0.286279	0.0284	Artery_Aorta
ENSG00000011376	LARS2	1.06079	0.0355132	0.288787	0.288606	Minor_Salivary_Gland
ENSG00000011376	LARS2	1.0559	0.0330142	0.291016	0.202086	Thyroid
ENSG00000181585	TMIE	-1.05408	-0.0855577	0.291846	0.0872869	Testis
ENSG00000249992	TMEM158	1.04957	0.633866	0.293916	0.0268395	Brain_Cerebellum
ENSG00000011376	LARS2	1.04873	0.0325142	0.294302	0.255665	Adipose_Subcutaneous
ENSG00000011376	LARS2	1.04361	0.0330067	0.296664	0.155256	Skin_Sun_Exposed_Lower_leg
ENSG00000181585	TMIE	-1.04235	-0.0741676	0.297247	0.060926	Esophagus_Mucosa
ENSG00000011376	LARS2	1.03982	0.0329969	0.298425	0.247906	Stomach
ENSG00000011376	LARS2	1.03324	0.0329932	0.301493	0.170523	Breast_Mammary_Tissue
ENSG00000163815	CLEC3B	1.0262	0.0557123	0.304796	0.0899553	Nerve_Tibial
ENSG00000163814	CDCP1	1.01275	0.0381834	0.31118	0.162744	Testis
ENSG00000249992	TMEM158	1.00672	0.047894	0.314069	0.115539	Esophagus_Mucosa
ENSG00000144791	LIMD1	-1.00323	-0.0304227	0.31575	0.317709	Brain_Nucleus_accumbens_basal_ganglia
ENSG00000178038	ALS2CL	1.00087	0.0349576	0.316892	0.247626	Esophagus_Mucosa
ENSG00000011376	LARS2	0.999075	0.0317754	0.317758	0.11948	Artery_Tibial
ENSG00000211456	SACM1L	0.996948	0.029657	0.31879	0.35929	Thyroid
ENSG00000163810	TGM4	-0.991188	-0.28107	0.321594	0.0122525	Artery_Aorta
ENSG00000181585	TMIE	0.988374	0.0686299	0.32297	0.075414	Brain_Substantia_nigra
ENSG00000178038	ALS2CL	0.988065	0.0226512	0.323121	0.366291	Adrenal_Gland
ENSG00000181585	TMIE	-0.978151	-0.112504	0.327999	0.0166172	Skin_Sun_Exposed_Lower_leg
ENSG00000011376	LARS2	0.972562	0.0308261	0.330771	0.261441	Heart_Atrial_Appendage
ENSG00000163812	ZDHHC3	-0.971306	-0.0737336	0.331396	0.0167115	Whole_Blood
ENSG00000163814	CDCP1	-0.968742	-0.0636864	0.332674	0.04719	Esophagus_Gastroesophageal_Junction
ENSG00000011376	LARS2	0.960223	0.0375583	0.336943	0.0748101	Prostate
ENSG00000012223	LTF	0.959433	0.106907	0.337341	0.0965036	Brain_Hippocampus
ENSG00000249992	TMEM158	0.946569	0.08253	0.343858	0.0171722	Pancreas
ENSG00000163810	TGM4	-0.932392	-0.214673	0.351134	0.0389578	Vagina
ENSG00000163810	TGM4	-0.931498	-0.313778	0.351596	0.015412	Breast_Mammary_Tissue
ENSG00000011376	LARS2	0.910782	0.0268303	0.36241	0.214778	Small_Intestine_Terminal_Ileum
ENSG00000163812	ZDHHC3	0.89136	0.112065	0.372736	0.013902	Testis
ENSG00000121807	CCR2	0.885038	0.072627	0.376136	0.0555204	Whole_Blood
ENSG00000075914	EXOSC7	-0.871759	-0.0764097	0.38334	0.0486348	Whole_Blood
ENSG00000163827	LRRC2	-0.864658	-0.0882282	0.387227	0.0184948	Esophagus_Gastroesophageal_Junction
ENSG00000178038	ALS2CL	0.849949	0.0245343	0.395354	0.266669	Brain_Cerebellar_Hemisphere
ENSG00000223552	CCR5AS	0.837645	0.161898	0.40223	0.0122775	Artery_Tibial
ENSG00000011376	LARS2	0.834229	0.0276593	0.404152	0.162912	Colon_Sigmoid
ENSG00000012223	LTF	0.833807	0.0955961	0.40439	0.160674	Brain_Hypothalamus
ENSG00000163814	CDCP1	-0.831626	-0.140615	0.40562	0.0288597	Minor_Salivary_Gland
ENSG00000169964	TMEM42	-0.829384	-0.122119	0.406887	0.0270875	Skin_Not_Sun_Exposed_Suprapubic
ENSG00000268324	LRRC2-AS1	-0.828766	-0.0777465	0.407237	0.0215774	Heart_Atrial_Appendage
ENSG00000163814	CDCP1	-0.825845	-0.226408	0.408892	0.0174559	Heart_Left_Ventricle
ENSG00000163814	CDCP1	-0.825142	-0.811084	0.409291	0.0175279	Prostate
ENSG00000011376	LARS2	0.816442	0.0278291	0.414248	0.272739	Spleen
ENSG00000011376	LARS2	0.808338	0.0252232	0.418896	0.184846	Esophagus_Gastroesophageal_Junction
ENSG00000163812	ZDHHC3	-0.804817	-0.190274	0.420925	0.0188281	Artery_Coronary
ENSG00000011376	LARS2	0.799901	0.0250701	0.423768	0.203	Pancreas
ENSG00000173585	CCR9	0.795655	0.0861361	0.426232	0.0497572	Nerve_Tibial
ENSG00000011376	LARS2	0.77523	0.0261395	0.438204	0.162353	Artery_Coronary
ENSG00000241186	TDGF1	0.774545	0.0348479	0.438609	0.104217	Thyroid
ENSG00000163810	TGM4	-0.772217	-0.101553	0.439986	0.0160207	Cells_Cultured_fibroblasts
ENSG00000144791	LIMD1	-0.767207	-0.0172763	0.442958	0.409789	Artery_Tibial
ENSG00000249992	TMEM158	0.764838	0.35315	0.444368	0.0322693	Minor_Salivary_Gland
ENSG00000188086	PRSS45P	0.762013	0.0186063	0.446052	0.340945	Colon_Sigmoid
ENSG00000163814	CDCP1	-0.754404	-0.093174	0.450607	0.0790753	Adrenal_Gland
ENSG00000163827	LRRC2	0.748754	0.06234	0.454006	0.0257703	Adipose_Visceral_Omentum
ENSG00000249992	TMEM158	0.742969	0.203849	0.4575	0.0139434	Stomach
ENSG00000144791	LIMD1	-0.732777	-0.0254114	0.463695	0.255793	Cells_EBV-transformed_lymphocytes
ENSG00000011376	LARS2	0.730362	0.0160625	0.465169	0.452811	Cells_Cultured_fibroblasts
ENSG00000012223	LTF	0.729028	0.0654751	0.465984	0.136065	Minor_Salivary_Gland
ENSG00000144791	LIMD1	-0.728083	-0.0164065	0.466563	0.354532	Cells_Cultured_fibroblasts
ENSG00000188086	PRSS45P	0.725774	0.0204483	0.467977	0.297414	Brain_Nucleus_accumbens_basal_ganglia
ENSG00000144791	LIMD1	-0.725357	-0.0150162	0.468233	0.455711	Nerve_Tibial
ENSG00000249992	TMEM158	0.725252	0.0501498	0.468298	0.0335814	Testis
ENSG00000188086	PRSS45P	0.724959	0.0173027	0.468477	0.447176	Vagina
ENSG00000183625	CCR3	-0.723317	-0.0174031	0.469485	0.288617	Whole_Blood
ENSG00000075914	EXOSC7	-0.72116	-0.0557223	0.470811	0.0710339	Pancreas
ENSG00000011376	LARS2	0.716014	0.0243323	0.473983	0.192654	Artery_Aorta
ENSG00000163820	FYCO1	0.715214	0.0118711	0.474477	0.295267	Muscle_Skeletal
ENSG00000012223	LTF	0.708077	0.0746135	0.478898	0.045875	Esophagus_Muscularis
ENSG00000011376	LARS2	0.707201	0.024897	0.479442	0.259979	Adipose_Visceral_Omentum
ENSG00000012223	LTF	0.697817	0.0390616	0.485291	0.096963	Esophagus_Mucosa
ENSG00000163820	FYCO1	-0.696367	-0.0644338	0.486199	0.0813494	Kidney_Cortex
ENSG00000163815	CLEC3B	-0.692163	-0.0567339	0.488835	0.0446977	Skin_Sun_Exposed_Lower_leg
ENSG00000011376	LARS2	0.688393	0.0217655	0.491205	0.24366	Nerve_Tibial
ENSG00000163827	LRRC2	-0.686925	-0.0300967	0.49213	0.141668	Brain_Cortex
ENSG00000075914	EXOSC7	-0.685052	-0.0210654	0.493311	0.121114	Cells_EBV-transformed_lymphocytes
ENSG00000178038	ALS2CL	0.678352	0.0269596	0.497549	0.0849062	Esophagus_Muscularis
ENSG00000011376	LARS2	0.675852	0.0252277	0.499135	0.198232	Brain_Spinal_cord_cervical_c-1
ENSG00000163814	CDCP1	-0.674439	-0.0547127	0.500032	0.110164	Esophagus_Muscularis
ENSG00000178038	ALS2CL	0.668659	0.0256513	0.503713	0.109103	Esophagus_Gastroesophageal_Junction
ENSG00000011376	LARS2	0.663097	0.0186969	0.507269	0.300341	Pituitary
ENSG00000012223	LTF	0.652527	0.0821653	0.514061	0.0350163	Brain_Putamen_basal_ganglia
ENSG00000144791	LIMD1	-0.652334	-0.0218711	0.514186	0.21651	Kidney_Cortex
ENSG00000144791	LIMD1	-0.638958	-0.0257811	0.52285	0.148222	Brain_Anterior_cingulate_cortex_BA24
ENSG00000144791	LIMD1	-0.638208	-0.0194532	0.523338	0.261795	Testis
ENSG00000011376	LARS2	0.636135	0.0227535	0.524688	0.0413285	Whole_Blood
ENSG00000163814	CDCP1	-0.626375	-0.0300498	0.531069	0.132929	Esophagus_Mucosa
ENSG00000283473	FAM240A	0.624728	0.0613666	0.532149	0.0758539	Thyroid
ENSG00000188086	PRSS45P	0.623664	0.0153527	0.532848	0.297911	Heart_Atrial_Appendage
ENSG00000178038	ALS2CL	-0.622216	-0.0441716	0.5338	0.0226631	Liver
ENSG00000144791	LIMD1	-0.620707	-0.0219153	0.534792	0.045562	Brain_Cerebellum
ENSG00000075914	EXOSC7	-0.619049	-0.046944	0.535884	0.0779254	Skin_Not_Sun_Exposed_Suprapubic
ENSG00000188086	PRSS45P	0.618266	0.0131462	0.5364	0.504804	Testis
ENSG00000188086	PRSS45P	0.617243	0.0154993	0.537075	0.380753	Esophagus_Gastroesophageal_Junction
ENSG00000121797	CCRL2	0.614403	0.0554986	0.538949	0.0378499	Brain_Cortex
ENSG00000163814	CDCP1	-0.610785	-0.081262	0.541342	0.0631554	Adipose_Subcutaneous
ENSG00000163823	CCR1	0.609374	0.0593521	0.542277	0.0443155	Heart_Left_Ventricle
ENSG00000075914	EXOSC7	-0.608567	-0.0444317	0.542812	0.0674311	Esophagus_Muscularis
ENSG00000188086	PRSS45P	0.607852	0.0142181	0.543286	0.367014	Heart_Left_Ventricle
ENSG00000163814	CDCP1	0.604605	0.0203697	0.545441	0.206501	Thyroid
ENSG00000075914	EXOSC7	-0.604329	-0.0198451	0.545625	0.194489	Cells_Cultured_fibroblasts
ENSG00000188086	PRSS45P	-0.601769	-0.0232068	0.547328	0.255213	Skin_Not_Sun_Exposed_Suprapubic
ENSG00000163814	CDCP1	-0.599523	-0.0795601	0.548824	0.0340116	Adipose_Visceral_Omentum
ENSG00000169964	TMEM42	-0.597304	-0.0559558	0.550305	0.0204768	Muscle_Skeletal
ENSG00000230530	LIMD1-AS1	0.597116	0.407644	0.55043	0.036144	Brain_Hypothalamus
ENSG00000163812	ZDHHC3	-0.595103	-0.110873	0.551775	0.0124786	Esophagus_Muscularis
ENSG00000011376	LARS2	0.594111	0.0236443	0.552438	0.298569	Adrenal_Gland
ENSG00000283473	FAM240A	0.593134	0.0817858	0.553091	0.0800114	Pituitary
ENSG00000249992	TMEM158	-0.592869	-0.0425054	0.553269	0.0442985	Prostate
ENSG00000144791	LIMD1	-0.59124	-0.0156055	0.55436	0.349751	Adrenal_Gland
ENSG00000188086	PRSS45P	0.58995	0.0151533	0.555224	0.266655	Breast_Mammary_Tissue
ENSG00000144791	LIMD1	-0.589157	-0.022938	0.555756	0.108227	Brain_Hypothalamus
ENSG00000163812	ZDHHC3	-0.588823	-0.0178612	0.55598	0.109311	Minor_Salivary_Gland
ENSG00000188086	PRSS45P	0.586106	0.0150955	0.557804	0.236468	Esophagus_Mucosa
ENSG00000011376	LARS2	0.585659	0.0166387	0.558105	0.448557	Brain_Caudate_basal_ganglia
ENSG00000188086	PRSS45P	0.584837	0.0159134	0.558657	0.256547	Artery_Coronary
ENSG00000163827	LRRC2	-0.582388	-0.0385865	0.560305	0.0518827	Esophagus_Muscularis
ENSG00000188086	PRSS45P	0.581985	0.0150185	0.560577	0.308811	Artery_Aorta
ENSG00000188086	PRSS45P	0.581522	0.0156129	0.560889	0.312899	Brain_Hypothalamus
ENSG00000163812	ZDHHC3	-0.581442	-0.0885791	0.560943	0.0182374	Adipose_Visceral_Omentum
ENSG00000075914	EXOSC7	-0.580286	-0.0453375	0.561722	0.0174807	Skin_Sun_Exposed_Lower_leg
ENSG00000163812	ZDHHC3	-0.577051	-0.0187019	0.563905	0.198824	Brain_Spinal_cord_cervical_c-1
ENSG00000012223	LTF	0.576153	0.0399711	0.564512	0.047432	Skin_Sun_Exposed_Lower_leg
ENSG00000011376	LARS2	0.572283	0.0251201	0.56713	0.265352	Kidney_Cortex
ENSG00000011376	LARS2	0.572283	0.0237237	0.56713	0.117084	Uterus
ENSG00000011376	LARS2	0.572283	0.0263251	0.56713	0.0821587	Vagina
ENSG00000181585	TMIE	-0.571866	-0.0396812	0.567413	0.065971	Brain_Frontal_Cortex_BA9
ENSG00000169964	TMEM42	0.57045	0.0526559	0.568373	0.0688252	Heart_Atrial_Appendage
ENSG00000163812	ZDHHC3	-0.567689	-0.0695845	0.570246	0.047352	Colon_Sigmoid
ENSG00000163827	LRRC2	-0.567419	-0.0406848	0.57043	0.074853	Colon_Sigmoid
ENSG00000163827	LRRC2	0.566234	0.152635	0.571235	0.0126014	Skin_Sun_Exposed_Lower_leg
ENSG00000188086	PRSS45P	0.56596	0.0161436	0.571421	0.231956	Brain_Substantia_nigra
ENSG00000188086	PRSS45P	0.565435	0.0154235	0.571778	0.327846	Spleen
ENSG00000169964	TMEM42	-0.564817	-0.0525766	0.572199	0.0116496	Artery_Tibial
ENSG00000144791	LIMD1	-0.564623	-0.0168164	0.57233	0.320624	Minor_Salivary_Gland
ENSG00000011376	LARS2	0.563481	0.022681	0.573108	0.33832	Cells_EBV-transformed_lymphocytes
ENSG00000188086	PRSS45P	0.561377	0.0144874	0.574541	0.221789	Brain_Caudate_basal_ganglia
ENSG00000011376	LARS2	0.558226	0.0234981	0.57669	0.173959	Brain_Substantia_nigra
ENSG00000249992	TMEM158	-0.557605	-0.0838485	0.577114	0.111194	Esophagus_Muscularis
ENSG00000011376	LARS2	0.556974	0.0161215	0.577545	0.476973	Brain_Cortex
ENSG00000188086	PRSS45P	0.556635	0.0144178	0.577777	0.373963	Ovary
ENSG00000181585	TMIE	0.556318	0.0763146	0.577994	0.0345113	Muscle_Skeletal
ENSG00000144791	LIMD1	-0.55608	-0.0156649	0.578156	0.276429	Vagina
ENSG00000075914	EXOSC7	-0.555154	-0.0348519	0.578789	0.123919	Artery_Tibial
ENSG00000011376	LARS2	-0.552995	-0.0212042	0.580267	0.168259	Brain_Cerebellar_Hemisphere
ENSG00000188086	PRSS45P	0.550416	0.0133281	0.582034	0.378605	Minor_Salivary_Gland
ENSG00000163825	RTP3	-0.548915	-0.11479	0.583064	0.0369449	Spleen
ENSG00000249992	TMEM158	-0.547818	-0.0947063	0.583817	0.0110951	Cells_Cultured_fibroblasts
ENSG00000160791	CCR5	-0.546191	-0.0205359	0.584935	0.0380802	Brain_Putamen_basal_ganglia
ENSG00000011376	LARS2	0.545794	0.0206237	0.585207	0.399368	Brain_Anterior_cingulate_cortex_BA24
ENSG00000181585	TMIE	0.544336	0.0556619	0.58621	0.0202684	Pituitary
ENSG00000011376	LARS2	0.543473	0.0196081	0.586804	0.348569	Brain_Hippocampus
ENSG00000188086	PRSS45P	0.541968	0.0211892	0.587841	0.388893	Kidney_Cortex
ENSG00000163814	CDCP1	-0.541026	-0.126401	0.58849	0.0128737	Breast_Mammary_Tissue
ENSG00000188086	PRSS45P	0.540075	0.0139684	0.589145	0.241506	Skin_Sun_Exposed_Lower_leg
ENSG00000144791	LIMD1	-0.539937	-0.0253909	0.589241	0.0962035	Brain_Hippocampus
ENSG00000163812	ZDHHC3	-0.539261	-0.0560071	0.589707	0.0183189	Artery_Tibial
ENSG00000188086	PRSS45P	0.538865	0.017763	0.58998	0.18772	Brain_Amygdala
ENSG00000268324	LRRC2-AS1	0.538739	0.165431	0.590067	0.0302863	Ovary
ENSG00000163814	CDCP1	-0.538655	-0.116674	0.590125	0.0229769	Nerve_Tibial
ENSG00000144791	LIMD1	-0.53714	-0.013269	0.591171	0.317744	Skin_Sun_Exposed_Lower_leg
ENSG00000163812	ZDHHC3	-0.536922	-0.102357	0.591321	0.0325703	Colon_Transverse
ENSG00000011376	LARS2	0.533355	0.0160423	0.593788	0.423356	Brain_Nucleus_accumbens_basal_ganglia
ENSG00000249992	TMEM158	-0.527101	-0.0617776	0.598123	0.0180045	Muscle_Skeletal
ENSG00000188086	PRSS45P	0.526549	0.0151235	0.598507	0.123043	Brain_Hippocampus
ENSG00000144791	LIMD1	-0.521669	-0.0129886	0.601901	0.274071	Skin_Not_Sun_Exposed_Suprapubic
ENSG00000011376	LARS2	-0.519135	-0.0165628	0.603667	0.174033	Brain_Cerebellum
ENSG00000160791	CCR5	-0.516999	-0.0671425	0.605157	0.0339414	Brain_Spinal_cord_cervical_c-1
ENSG00000163810	TGM4	-0.516853	-0.137646	0.605259	0.0183553	Prostate
ENSG00000011376	LARS2	0.512235	0.0138568	0.608487	0.285853	Brain_Amygdala
ENSG00000075914	EXOSC7	-0.511209	-0.038002	0.609205	0.056249	Esophagus_Gastroesophageal_Junction
ENSG00000188086	PRSS45P	0.510965	0.0126437	0.609375	0.354769	Esophagus_Muscularis
ENSG00000012223	LTF	0.506748	0.0269523	0.612332	0.0732083	Kidney_Cortex
ENSG00000188086	PRSS45P	0.50607	0.0135943	0.612807	0.336313	Lung
ENSG00000169964	TMEM42	-0.506031	-0.044067	0.612835	0.0557474	Esophagus_Gastroesophageal_Junction
ENSG00000163812	ZDHHC3	-0.505035	-0.0752712	0.613534	0.0708522	Spleen
ENSG00000188086	PRSS45P	0.502509	0.0117176	0.615309	0.447359	Pancreas
ENSG00000169964	TMEM42	-0.502257	-0.0375807	0.615487	0.0524608	Thyroid
ENSG00000188086	PRSS45P	0.50073	0.0130696	0.616561	0.296755	Stomach
ENSG00000169964	TMEM42	-0.499469	-0.0496202	0.617449	0.0268652	Cells_EBV-transformed_lymphocytes
ENSG00000144791	LIMD1	-0.49899	-0.0133328	0.617787	0.396975	Uterus
ENSG00000169964	TMEM42	-0.495812	-0.0407539	0.620027	0.0283738	Lung
ENSG00000163815	CLEC3B	-0.4957	-0.0360768	0.620106	0.0483404	Adipose_Visceral_Omentum
ENSG00000169964	TMEM42	-0.493708	-0.119648	0.621513	0.0614835	Brain_Spinal_cord_cervical_c-1
ENSG00000169964	TMEM42	-0.49323	-0.0464673	0.62185	0.0534371	Brain_Cortex
ENSG00000169964	TMEM42	-0.492292	-0.0456604	0.622513	0.0546079	Brain_Nucleus_accumbens_basal_ganglia
ENSG00000188086	PRSS45P	0.492121	0.0124892	0.622634	0.223707	Brain_Putamen_basal_ganglia
ENSG00000188086	PRSS45P	0.490289	0.0127882	0.623929	0.292923	Artery_Tibial
ENSG00000163820	FYCO1	-0.48752	-0.0228453	0.62589	0.119057	Cells_EBV-transformed_lymphocytes
ENSG00000249992	TMEM158	0.486753	0.0316228	0.626433	0.0379719	Esophagus_Gastroesophageal_Junction
ENSG00000188086	PRSS45P	0.483078	0.0123199	0.62904	0.288446	Colon_Transverse
ENSG00000188086	PRSS45P	0.482422	0.0122134	0.629506	0.329456	Brain_Cortex
ENSG00000169964	TMEM42	-0.480505	-0.0400444	0.630869	0.0533181	Skin_Sun_Exposed_Lower_leg
ENSG00000169964	TMEM42	-0.47863	-0.0510261	0.632202	0.0303467	Brain_Cerebellum
ENSG00000144791	LIMD1	-0.475411	-0.0124821	0.634494	0.263888	Adipose_Subcutaneous
ENSG00000188086	PRSS45P	0.471561	0.012722	0.63724	0.313037	Brain_Cerebellar_Hemisphere
ENSG00000283646	LINC02009	0.470001	0.0791309	0.638355	0.098387	Brain_Spinal_cord_cervical_c-1
ENSG00000160791	CCR5	-0.465027	-0.0557704	0.641912	0.0382156	Skin_Not_Sun_Exposed_Suprapubic
ENSG00000144791	LIMD1	-0.458544	-0.010228	0.646562	0.533412	Artery_Aorta
ENSG00000169964	TMEM42	-0.457714	-0.0453251	0.647158	0.0290227	Prostate
ENSG00000188086	PRSS45P	0.457175	0.0111732	0.647545	0.313617	Nerve_Tibial
ENSG00000075914	EXOSC7	-0.456709	-0.106073	0.64788	0.0191899	Breast_Mammary_Tissue
ENSG00000075914	EXOSC7	-0.456709	-0.0743244	0.64788	0.0669637	Colon_Transverse
ENSG00000188086	PRSS45P	0.45464	0.0119753	0.649369	0.356035	Prostate
ENSG00000163825	RTP3	-0.452702	-0.0461826	0.650763	0.0287926	Heart_Left_Ventricle
ENSG00000188086	PRSS45P	0.450259	0.0109951	0.652524	0.310176	Muscle_Skeletal
ENSG00000188086	PRSS45P	0.448644	0.0156693	0.653689	0.235803	Adipose_Visceral_Omentum
ENSG00000169964	TMEM42	-0.444527	-0.174829	0.656662	0.023781	Colon_Sigmoid
ENSG00000163827	LRRC2	-0.442407	-0.0188671	0.658195	0.215957	Brain_Frontal_Cortex_BA9
ENSG00000169964	TMEM42	-0.442126	-0.0368862	0.658398	0.0393488	Esophagus_Mucosa
ENSG00000144791	LIMD1	-0.441691	-0.0203018	0.658712	0.123059	Whole_Blood
ENSG00000075914	EXOSC7	-0.439568	-0.0342943	0.66025	0.0370765	Lung
ENSG00000163812	ZDHHC3	-0.43904	-0.118255	0.660632	0.0297596	Liver
ENSG00000188086	PRSS45P	0.438469	0.0123992	0.661046	0.306543	Brain_Spinal_cord_cervical_c-1
ENSG00000163810	TGM4	-0.437488	-0.0248088	0.661757	0.130793	Adrenal_Gland
ENSG00000178038	ALS2CL	0.436683	0.0154883	0.662342	0.26881	Brain_Cerebellum
ENSG00000075914	EXOSC7	-0.435089	-0.071707	0.663498	0.0197712	Adipose_Subcutaneous
ENSG00000163812	ZDHHC3	-0.433081	-0.0634895	0.664956	0.032639	Esophagus_Mucosa
ENSG00000144791	LIMD1	-0.427474	-0.0184654	0.669034	0.217413	Brain_Putamen_basal_ganglia
ENSG00000144791	LIMD1	-0.426492	-0.0141999	0.66975	0.314798	Brain_Caudate_basal_ganglia
ENSG00000188086	PRSS45P	0.425914	0.0110077	0.670171	0.24021	Brain_Anterior_cingulate_cortex_BA24
ENSG00000188086	PRSS45P	0.424037	0.0119142	0.671539	0.230163	Adipose_Subcutaneous
ENSG00000169964	TMEM42	-0.423988	-0.0510744	0.671575	0.0276162	Colon_Transverse
ENSG00000012223	LTF	0.420158	0.0569363	0.67437	0.0337328	Nerve_Tibial
ENSG00000169964	TMEM42	-0.418813	-0.0408448	0.675353	0.042262	Pancreas
ENSG00000075914	EXOSC7	-0.415971	-0.0333488	0.677431	0.0630691	Heart_Atrial_Appendage
ENSG00000188086	PRSS45P	0.415933	0.0106793	0.677459	0.380553	Uterus
ENSG00000163825	RTP3	-0.414229	-0.0441069	0.678707	0.0829374	Thyroid
ENSG00000249992	TMEM158	0.413887	0.0437925	0.678957	0.250835	Brain_Spinal_cord_cervical_c-1
ENSG00000169964	TMEM42	-0.410931	-0.104765	0.681123	0.0327417	Artery_Aorta
ENSG00000121797	CCRL2	0.40954	0.053868	0.682143	0.015145	Skin_Sun_Exposed_Lower_leg
ENSG00000160791	CCR5	-0.408795	-0.119232	0.68269	0.0408108	Brain_Amygdala
ENSG00000160791	CCR5	-0.408795	-0.119972	0.68269	0.0309669	Brain_Hippocampus
ENSG00000075914	EXOSC7	-0.40687	-0.0329327	0.684103	0.0487745	Heart_Left_Ventricle
ENSG00000144791	LIMD1	-0.406183	-0.0122417	0.684609	0.225128	Brain_Cortex
ENSG00000144791	LIMD1	-0.399591	-0.00935263	0.689458	0.242636	Esophagus_Mucosa
ENSG00000012223	LTF	0.394401	0.046659	0.693285	0.0676069	Skin_Not_Sun_Exposed_Suprapubic
ENSG00000011376	LARS2	0.390929	0.0121361	0.69585	0.442186	Brain_Frontal_Cortex_BA9
ENSG00000163820	FYCO1	0.389261	0.0566252	0.697083	0.0464164	Testis
ENSG00000188086	PRSS45P	0.382529	0.00793807	0.702069	0.55312	Thyroid
ENSG00000144791	LIMD1	-0.381442	-0.0148923	0.702876	0.202195	Brain_Frontal_Cortex_BA9
ENSG00000163820	FYCO1	0.38073	0.0194828	0.703404	0.120126	Esophagus_Muscularis
ENSG00000188086	PRSS45P	0.380297	0.0106317	0.703725	0.243114	Brain_Frontal_Cortex_BA9
ENSG00000181585	TMIE	-0.376994	-0.026464	0.706178	0.0616347	Ovary
ENSG00000169964	TMEM42	-0.375836	-0.0789765	0.707039	0.0338395	Brain_Hypothalamus
ENSG00000178038	ALS2CL	-0.375629	-0.034291	0.707193	0.0497225	Stomach
ENSG00000144791	LIMD1	-0.37183	-0.0145056	0.710019	0.157743	Brain_Amygdala
ENSG00000163827	LRRC2	0.371075	0.0601085	0.710582	0.0171962	Colon_Transverse
ENSG00000169964	TMEM42	-0.370776	-0.034488	0.710805	0.0267657	Ovary
ENSG00000181585	TMIE	-0.370582	-0.0238172	0.710949	0.0852761	Brain_Nucleus_accumbens_basal_ganglia
ENSG00000144791	LIMD1	-0.368447	-0.00989403	0.71254	0.303982	Prostate
ENSG00000188086	PRSS45P	0.367674	0.00734039	0.713116	0.578695	Pituitary
ENSG00000144791	LIMD1	0.365891	0.0131787	0.714447	0.196676	Brain_Substantia_nigra
ENSG00000169964	TMEM42	-0.362777	-0.0444314	0.716772	0.0205303	Breast_Mammary_Tissue
ENSG00000163814	CDCP1	-0.362489	-0.0546193	0.716987	0.0760545	Spleen
ENSG00000211456	SACM1L	-0.361828	-0.133312	0.717481	0.0277496	Brain_Frontal_Cortex_BA9
ENSG00000144791	LIMD1	-0.360914	-0.00857605	0.718164	0.347921	Ovary
ENSG00000169964	TMEM42	-0.358147	-0.021895	0.720233	0.0544986	Whole_Blood
ENSG00000011376	LARS2	0.35467	0.0103655	0.722837	0.464232	Brain_Putamen_basal_ganglia
ENSG00000075914	EXOSC7	-0.354438	-0.02173	0.723011	0.0968094	Nerve_Tibial
ENSG00000144791	LIMD1	-0.353069	-0.00884334	0.724037	0.340779	Stomach
ENSG00000181585	TMIE	0.35078	0.0180909	0.725753	0.170509	Brain_Spinal_cord_cervical_c-1
ENSG00000163814	CDCP1	0.341997	0.0379971	0.732353	0.0243646	Muscle_Skeletal
ENSG00000163810	TGM4	0.338805	0.0221664	0.734757	0.0807045	Skin_Sun_Exposed_Lower_leg
ENSG00000169964	TMEM42	0.337972	0.01781	0.735384	0.125694	Adrenal_Gland
ENSG00000012223	LTF	0.336083	0.0775684	0.736808	0.0229552	Adrenal_Gland
ENSG00000075914	EXOSC7	-0.332542	-0.014562	0.73948	0.105947	Esophagus_Mucosa
ENSG00000169964	TMEM42	-0.331455	-0.0516894	0.740301	0.0371939	Adipose_Subcutaneous
ENSG00000268324	LRRC2-AS1	0.331447	0.0765156	0.740307	0.0474465	Pituitary
ENSG00000178038	ALS2CL	0.330626	0.0147147	0.740927	0.0736515	Small_Intestine_Terminal_Ileum
ENSG00000188086	PRSS45P	0.33014	0.00566313	0.741294	0.349913	Liver
ENSG00000181585	TMIE	0.32965	0.0384068	0.741664	0.0457179	Brain_Amygdala
ENSG00000144791	LIMD1	-0.324812	-0.00760348	0.745323	0.430174	Colon_Transverse
ENSG00000163820	FYCO1	0.324698	0.0288002	0.74541	0.0380221	Colon_Sigmoid
ENSG00000169964	TMEM42	-0.323876	-0.0524425	0.746032	0.0499274	Adipose_Visceral_Omentum
ENSG00000144791	LIMD1	-0.322577	-0.00851934	0.747016	0.235662	Breast_Mammary_Tissue
ENSG00000163812	ZDHHC3	-0.321159	-0.0114095	0.74809	0.0594916	Nerve_Tibial
ENSG00000144791	LIMD1	-0.320757	-0.00750892	0.748395	0.490665	Small_Intestine_Terminal_Ileum
ENSG00000144791	LIMD1	-0.320154	-0.00875715	0.748852	0.42585	Pituitary
ENSG00000144791	LIMD1	-0.314539	-0.00914805	0.753112	0.0313894	Muscle_Skeletal
ENSG00000163815	CLEC3B	-0.311672	-0.0271742	0.75529	0.069819	Esophagus_Muscularis
ENSG00000075914	EXOSC7	-0.309289	-0.0311986	0.757102	0.0273174	Spleen
ENSG00000075914	EXOSC7	-0.309198	-0.0309687	0.757171	0.0256969	Adipose_Visceral_Omentum
ENSG00000163815	CLEC3B	-0.306189	-0.0389977	0.75946	0.0627159	Esophagus_Gastroesophageal_Junction
ENSG00000144791	LIMD1	-0.30275	-0.00798299	0.76208	0.181371	Adipose_Visceral_Omentum
ENSG00000163827	LRRC2	0.301672	0.0497728	0.762902	0.0192162	Skin_Not_Sun_Exposed_Suprapubic
ENSG00000012223	LTF	0.300023	0.0434905	0.76416	0.0254688	Heart_Left_Ventricle
ENSG00000163817	SLC6A20	0.297047	0.0448072	0.766431	0.0491524	Brain_Hypothalamus
ENSG00000144791	LIMD1	-0.295839	-0.00779939	0.767353	0.167037	Heart_Left_Ventricle
ENSG00000163814	CDCP1	-0.293471	-0.0252994	0.769162	0.0126367	Stomach
ENSG00000163814	CDCP1	-0.29279	-0.0258371	0.769683	0.0398225	Colon_Sigmoid
ENSG00000181585	TMIE	-0.286505	-0.0173749	0.774491	0.113218	Brain_Putamen_basal_ganglia
ENSG00000012223	LTF	0.28243	0.0393252	0.777614	0.0123629	Lung
ENSG00000011376	LARS2	0.282257	0.0186024	0.777746	0.16177	Liver
ENSG00000163814	CDCP1	0.280394	0.0176527	0.779175	0.0981156	Cells_Cultured_fibroblasts
ENSG00000160791	CCR5	0.27929	0.158744	0.780022	0.0137398	Skin_Sun_Exposed_Lower_leg
ENSG00000144791	LIMD1	-0.279209	-0.00692171	0.780085	0.447754	Esophagus_Gastroesophageal_Junction
ENSG00000012223	LTF	0.277687	0.017958	0.781253	0.187398	Brain_Substantia_nigra
ENSG00000144791	LIMD1	-0.277621	-0.00725137	0.781303	0.366236	Colon_Sigmoid
ENSG00000144791	LIMD1	-0.272753	-0.00737512	0.785043	0.240935	Artery_Coronary
ENSG00000075914	EXOSC7	0.26563	0.00731359	0.790525	0.37391	Testis
ENSG00000181585	TMIE	-0.26009	-0.163503	0.794794	0.027467	Prostate
ENSG00000012223	LTF	0.259709	0.079572	0.795089	0.0175758	Artery_Tibial
ENSG00000163827	LRRC2	0.256268	0.0127114	0.797744	0.0777755	Spleen
ENSG00000163823	CCR1	-0.255414	-0.0170595	0.798404	0.0649653	Spleen
ENSG00000163812	ZDHHC3	0.254724	0.0201182	0.798936	0.044229	Uterus
ENSG00000169964	TMEM42	-0.250166	-0.0233176	0.802459	0.0734158	Stomach
ENSG00000268324	LRRC2-AS1	-0.24585	-0.0107032	0.805799	0.174383	Muscle_Skeletal
ENSG00000163812	ZDHHC3	-0.243241	-0.0375403	0.807819	0.0197299	Heart_Left_Ventricle
ENSG00000144791	LIMD1	-0.239483	-0.00623856	0.810731	0.291662	Heart_Atrial_Appendage
ENSG00000075914	EXOSC7	-0.233126	-0.00871479	0.815664	0.221888	Thyroid
ENSG00000144791	LIMD1	-0.230492	-0.00528866	0.817709	0.428142	Thyroid
ENSG00000163827	LRRC2	-0.228438	-0.01548	0.819306	0.135012	Brain_Anterior_cingulate_cortex_BA24
ENSG00000075914	EXOSC7	-0.227776	-0.0257955	0.81982	0.0379159	Adrenal_Gland
ENSG00000183625	CCR3	-0.221613	0.0550567	0.824615	0.041331	Lung
ENSG00000144791	LIMD1	-0.221444	-0.00541078	0.824747	0.47382	Pancreas
ENSG00000075914	EXOSC7	-0.213141	-0.0392816	0.831217	0.045272	Artery_Coronary
ENSG00000012223	LTF	0.211626	0.0288575	0.832399	0.0495967	Brain_Anterior_cingulate_cortex_BA24
ENSG00000144791	LIMD1	-0.204384	-0.00483165	0.838053	0.417916	Esophagus_Muscularis
ENSG00000163815	CLEC3B	-0.202987	-0.0653706	0.839145	0.0589671	Uterus
ENSG00000188086	PRSS45P	0.20108	0.00502879	0.840636	0.219121	Small_Intestine_Terminal_Ileum
ENSG00000163812	ZDHHC3	-0.19731	-0.0489755	0.843585	0.04082	Brain_Amygdala
ENSG00000163815	CLEC3B	-0.186815	-0.0220205	0.851805	0.0576664	Muscle_Skeletal
ENSG00000163815	CLEC3B	-0.178375	-0.0259301	0.858429	0.0270724	Heart_Left_Ventricle
ENSG00000169964	TMEM42	-0.178245	-0.00857199	0.85853	0.0871676	Cells_Cultured_fibroblasts
ENSG00000163814	CDCP1	-0.177387	-0.0891574	0.859204	0.0114282	Skin_Not_Sun_Exposed_Suprapubic
ENSG00000163820	FYCO1	-0.177336	-0.00118371	0.859245	0.133274	Pituitary
ENSG00000163815	CLEC3B	0.175574	0.0112936	0.860628	0.0603352	Cells_Cultured_fibroblasts
ENSG00000163812	ZDHHC3	-0.17359	-0.00834667	0.862187	0.07782	Thyroid
ENSG00000163812	ZDHHC3	-0.171621	-0.0306065	0.863736	0.075946	Brain_Putamen_basal_ganglia
ENSG00000178038	ALS2CL	0.167696	0.00488013	0.866822	0.0251697	Colon_Transverse
ENSG00000181585	TMIE	0.162959	0.00575287	0.87055	0.116291	Thyroid
ENSG00000163815	CLEC3B	0.161916	0.0148618	0.871372	0.0486316	Lung
ENSG00000163810	TGM4	-0.161092	-0.00607861	0.872021	0.139685	Testis
ENSG00000160791	CCR5	-0.159469	-0.0221804	0.873299	0.0493395	Brain_Nucleus_accumbens_basal_ganglia
ENSG00000169964	TMEM42	-0.158974	-0.0601633	0.873689	0.0375323	Liver
ENSG00000011376	LARS2	-0.158629	-0.00485158	0.873961	0.37398	Brain_Hypothalamus
ENSG00000163815	CLEC3B	-0.157281	-0.0324754	0.875023	0.0187159	Artery_Coronary
ENSG00000178038	ALS2CL	-0.157227	-0.0113918	0.875066	0.014038	Whole_Blood
ENSG00000235845	AC098649.1	-0.157166	-0.0158496	0.875114	0.0277665	Testis
ENSG00000163815	CLEC3B	-0.14925	-0.0154303	0.881356	0.0235597	Esophagus_Mucosa
ENSG00000163814	CDCP1	0.148285	0.0199894	0.882118	0.0334056	Whole_Blood
ENSG00000230530	LIMD1-AS1	-0.147566	-0.0348123	0.882685	0.0251816	Liver
ENSG00000144791	LIMD1	-0.146689	-0.0136832	0.883377	0.0621126	Liver
ENSG00000163825	RTP3	-0.138143	-0.008821	0.890127	0.0460139	Muscle_Skeletal
ENSG00000012223	LTF	0.136562	0.0300758	0.891377	0.33577	Brain_Spinal_cord_cervical_c-1
ENSG00000181585	TMIE	0.128781	0.00358358	0.897531	0.0351189	Brain_Caudate_basal_ganglia
ENSG00000188086	PRSS45P	0.128115	0.00420348	0.898058	0.322081	Brain_Cerebellum
ENSG00000181585	TMIE	-0.121867	-0.0133604	0.903005	0.0304544	Brain_Anterior_cingulate_cortex_BA24
ENSG00000163815	CLEC3B	-0.111723	-0.0117546	0.911043	0.100412	Colon_Sigmoid
ENSG00000144791	LIMD1	-0.108056	-0.0023346	0.913951	0.184241	Lung
ENSG00000188086	PRSS45P	0.107906	0.00187131	0.914071	0.290934	Adrenal_Gland
ENSG00000163810	TGM4	-0.107006	-0.0276199	0.914784	0.0163406	Skin_Not_Sun_Exposed_Suprapubic
ENSG00000283646	LINC02009	0.102195	0.00470247	0.918602	0.065052	Thyroid
ENSG00000249992	TMEM158	0.0965468	0.00620564	0.923086	0.0988638	Artery_Tibial
ENSG00000181585	TMIE	-0.0945215	-0.00396536	0.924695	0.0342382	Brain_Hypothalamus
ENSG00000163815	CLEC3B	-0.0932028	-0.00546748	0.925742	0.0790433	Artery_Tibial
ENSG00000169964	TMEM42	0.0849982	0.0107472	0.932263	0.0669409	Nerve_Tibial
ENSG00000163814	CDCP1	-0.0829717	0.00714504	0.933874	0.0294573	Brain_Hypothalamus
ENSG00000163812	ZDHHC3	0.0823842	0.0135981	0.934341	0.0521884	Brain_Hypothalamus
ENSG00000163815	CLEC3B	0.0798864	0.012129	0.936328	0.0221175	Skin_Not_Sun_Exposed_Suprapubic
ENSG00000163815	CLEC3B	0.078364	0.0130472	0.937539	0.0116369	Colon_Transverse
ENSG00000144791	LIMD1	-0.0759106	-0.00197137	0.93949	0.430829	Spleen
ENSG00000163815	CLEC3B	-0.0711972	-0.00480522	0.943241	0.0322165	Breast_Mammary_Tissue
ENSG00000163812	ZDHHC3	0.069268	0.0111223	0.944776	0.0810278	Brain_Hippocampus
ENSG00000075914	EXOSC7	-0.0638429	-0.00786664	0.949095	0.0472151	Artery_Aorta
ENSG00000121797	CCRL2	-0.0630661	-0.00240418	0.949714	0.0139944	Whole_Blood
ENSG00000230530	LIMD1-AS1	0.0621411	0.0218633	0.95045	0.0312782	Brain_Anterior_cingulate_cortex_BA24
ENSG00000011376	LARS2	-0.0547801	-0.00345862	0.956314	0.204372	Ovary
ENSG00000163815	CLEC3B	0.0535227	0.0098763	0.957315	0.0425938	Heart_Atrial_Appendage
ENSG00000163814	CDCP1	-0.0511491	-0.00243397	0.959207	0.121285	Pituitary
ENSG00000163827	LRRC2	-0.0418868	0.00357886	0.966589	0.170019	Pituitary
ENSG00000230530	LIMD1-AS1	-0.032639	-0.0201793	0.973962	0.0217633	Prostate
ENSG00000163815	CLEC3B	-0.0300077	-0.0028651	0.976061	0.0328652	Prostate
ENSG00000075914	EXOSC7	-0.0293156	-0.0109039	0.976613	0.0173766	Stomach
ENSG00000163815	CLEC3B	0.027484	0.00573114	0.978074	0.0110115	Thyroid
ENSG00000163814	CDCP1	-0.0218874	-0.0058923	0.982538	0.0318839	Skin_Sun_Exposed_Lower_leg
ENSG00000160791	CCR5	-0.0127317	-0.0123431	0.989842	0.0291414	Esophagus_Mucosa
ENSG00000075914	EXOSC7	-0.00573882	-0.00133317	0.995421	0.0697377	Ovary

## Sheet: S6 MR B2
geneid	tissue	gene_name	egger_beta	egger_se	egger_p	median_weighted_beta	median_weighted_se	median_weighted_p	mrjti_beta_median	mrjti_beta_mean	mrjti_beta_se	mrjti_lower	mrjti_upper	mrjti_pvalue	mrjti_sig
ENSG00000172215	Adipose_Subcutaneous	CXCR6	-0.643175	0.133921	1.56581e-06	-0.441083	0.0975291	6.10906e-06	-0.451322	-0.45465	0.0578792	-0.641978	-0.304726	3.99288e-15	sig
ENSG00000163818	Adipose_Subcutaneous	LZTFL1	0.625378	0.12154	2.66888e-07	0.482317	0.0873121	3.31259e-08	0.441843	0.437289	0.0848757	0.191117	0.692754	2.57575e-07	sig
ENSG00000163817	Adipose_Subcutaneous	SLC6A20	0.25146	0.107489	0.0193146	0.0699979	0.0358255	0.0507179	0.320253	0.322282	0.0827695	0.105039	0.528951	9.87134e-05	sig
ENSG00000163823	Adipose_Subcutaneous	CCR1	0.0171533	0.307672	0.95554	-0.144344	0.100613	0.151386	-0.0389447	-0.0422916	0.0922644	-0.336336	0.310722	0.646684	nonsig
ENSG00000211456	Adipose_Subcutaneous	SACM1L	0.175846	0.148962	0.23781	0.175749	0.0682771	0.0100515	0.279713	0.279565	0.0885167	0.033173	0.559427	0.00158674	sig
ENSG00000163820	Adipose_Subcutaneous	FYCO1	-0.00679934	0.0727736	0.925561	0.0496821	0.0257258	0.0534559	0.0988697	0.0955229	0.0409384	-0.0144547	0.197739	0.0196307	nonsig
ENSG00000160791	Adipose_Subcutaneous	CCR5	0.0820069	0.313275	0.793497	-0.162691	0.0669052	0.01503	-0.127279	-0.127392	0.0369996	-0.254557	-0.0212756	0.000575145	sig
ENSG00000283646	Adipose_Subcutaneous	LINC02009	0.217574	0.118569	0.0665044	0.168933	0.0579533	0.00355711	0.0899298	0.0901094	0.0467484	-0.0810404	0.17986	0.0539124	nonsig
ENSG00000223552	Adipose_Subcutaneous	CCR5AS	-0.321988	0.290465	0.267636	-0.178692	0.0485495	0.000232682	-0.268853	-0.268113	0.0485459	-0.434816	-0.12132	3.33507e-08	sig
ENSG00000172215	Adipose_Visceral_Omentum	CXCR6	-0.246307	0.0945042	0.0091523	-0.0646093	0.038036	0.0893882	-0.233883	-0.230606	0.0822181	-0.439562	0.0111446	0.00503463	nonsig
ENSG00000163818	Adipose_Visceral_Omentum	LZTFL1	0.0526781	0.124181	0.671416	-0.130162	0.0661928	0.0492515	-0.0444483	-0.0431622	0.0375088	-0.14026	0.0514497	0.249846	nonsig
ENSG00000121807	Adipose_Visceral_Omentum	CCR2	0.26111	0.126447	0.0389258	0.218516	0.065713	0.000883192	0.477021	0.480211	0.0987828	0.147943	0.747563	1.16628e-06	sig
ENSG00000163823	Adipose_Visceral_Omentum	CCR1	0.0177253	0.204574	0.930953	0.126558	0.0715871	0.0770786	-0.070442	-0.0649883	0.0877469	-0.320553	0.175874	0.458916	nonsig
ENSG00000211456	Adipose_Visceral_Omentum	SACM1L	0.311621	0.0871515	0.000349393	0.0843992	0.0408041	0.0386022	0.119352	0.115576	0.0916399	-0.184312	0.391299	0.207236	nonsig
ENSG00000163820	Adipose_Visceral_Omentum	FYCO1	0.0527041	0.0655307	0.421244	-0.00333238	0.0331898	0.920024	0.107468	0.106336	0.0954947	-0.272194	0.431701	0.265482	nonsig
ENSG00000283646	Adipose_Visceral_Omentum	LINC02009	0.332594	0.132247	0.0119051	-0.0334	0.0489221	0.494785	-0.0457697	-0.0444527	0.0606656	-0.225483	0.130245	0.463711	nonsig
ENSG00000160791	Adipose_Visceral_Omentum	CCR5	-0.0721911	0.147062	0.623505	-0.0535034	0.0451263	0.235765	-0.035276	-0.0337578	0.0369283	-0.166676	0.0667505	0.360641	nonsig
ENSG00000223552	Adipose_Visceral_Omentum	CCR5AS	-0.113272	0.123971	0.360875	-0.0739475	0.0419678	0.0780682	-0.0682639	-0.0676333	0.0435821	-0.193057	0.0365438	0.120696	nonsig
ENSG00000211456	Adrenal_Gland	SACM1L	1.0438	0.323934	0.00127184	0.106547	0.0696185	0.125907	0.109248	0.109886	0.091942	-0.276667	0.405867	0.232022	nonsig
ENSG00000163820	Adrenal_Gland	FYCO1	0.0710614	0.0916095	0.437927	0.0241561	0.025581	0.345019	-0.0428231	-0.0373777	0.0976404	-0.42547	0.252819	0.701861	nonsig
ENSG00000121797	Adrenal_Gland	CCRL2	-0.784375	0.274495	0.00426964	0.166456	0.060468	0.00590892	0.431819	0.43294	0.0899938	0.184652	0.696586	1.50346e-06	sig
ENSG00000172215	Artery_Aorta	CXCR6	-0.473921	0.112114	2.36677e-05	-0.326823	0.0896641	0.000267426	-0.37304	-0.367065	0.0788423	-0.614746	-0.158237	3.22897e-06	sig
ENSG00000160791	Artery_Aorta	CCR5	-0.109212	0.13331	0.412654	-0.148247	0.056311	0.0084724	-0.20562	-0.20495	0.0468434	-0.345708	-0.057304	1.21311e-05	sig
ENSG00000163820	Artery_Aorta	FYCO1	-0.0340786	0.0672514	0.612342	0.0355622	0.0216934	0.101148	0.110846	0.107075	0.0448259	-0.0297353	0.221693	0.0169085	nonsig
ENSG00000283646	Artery_Aorta	LINC02009	2.22248	0.4588	1.27177e-06	0.0964744	0.0721991	0.181475	0	0.00402243	0.0373615	-0.134596	0.118877	0.914264	nonsig
ENSG00000163817	Artery_Coronary	SLC6A20	1.39487	0.226765	7.69121e-10	0.299625	0.165439	0.0701274	0.275429	0.274807	0.087155	0.00166289	0.548732	0.00161555	sig
ENSG00000223552	Artery_Coronary	CCR5AS	0.305461	0.188843	0.105763	-0.278609	0.148121	0.0599773	-0.244104	-0.246699	0.0543995	-0.395567	-0.086371	5.76188e-06	sig
ENSG00000163820	Artery_Coronary	FYCO1	0.0658979	0.0612558	0.282024	0.109357	0.0346876	0.00161814	0.152887	0.149188	0.0907762	-0.119713	0.393288	0.100285	nonsig
ENSG00000211456	Artery_Coronary	SACM1L	-0.208644	0.0826105	0.0115488	-0.0894664	0.0308921	0.00377844	0.0416868	0.0412166	0.0844176	-0.214582	0.311259	0.625375	nonsig
ENSG00000283646	Artery_Coronary	LINC02009	0.464204	0.175878	0.00830632	-0.0512278	0.0426007	0.229165	0	0.00487586	0.0354163	-0.106534	0.0948753	0.890499	nonsig
ENSG00000172215	Artery_Tibial	CXCR6	-0.630057	0.0613296	0	-0.42795	0.0683293	3.77503e-10	-0.551882	-0.551653	0.0713787	-0.732893	-0.299026	1.08793e-14	sig
ENSG00000163818	Artery_Tibial	LZTFL1	-0.0123678	0.242446	0.959315	0.0355464	0.0489483	0.467714	-0.0256601	-0.0236865	0.0414422	-0.164797	0.104314	0.567625	nonsig
ENSG00000163820	Artery_Tibial	FYCO1	0.038351	0.0984806	0.69696	0.0311641	0.0270561	0.249389	0.0910428	0.0909794	0.0416862	-0.0167494	0.237894	0.0290739	nonsig
ENSG00000211456	Artery_Tibial	SACM1L	-0.152685	0.148088	0.302522	-0.0579132	0.0589231	0.325676	0.234206	0.235839	0.0887813	-0.078623	0.514854	0.007898	nonsig
ENSG00000121797	Artery_Tibial	CCRL2	1.14586	0.478535	0.0166422	0.385867	0.142545	0.00678994	0.255877	0.257732	0.0604207	0.0628643	0.436006	1.99343e-05	sig
ENSG00000160791	Artery_Tibial	CCR5	-2.22385	0.579501	0.000124282	0.0645578	0.0591305	0.274927	0	-0.00766666	0.0335408	-0.0864526	0.12933	0.819198	nonsig
ENSG00000163820	Brain_Anterior_cingulate_cortex_BA24	FYCO1	-0.140954	0.0588734	0.016657	0.0732238	0.029065	0.0117583	0.116876	0.114232	0.0456711	-0.0150514	0.285527	0.0123778	nonsig
ENSG00000163820	Brain_Caudate_basal_ganglia	FYCO1	0.0356626	0.0853181	0.675951	0.137311	0.0331501	3.4414e-05	0.248545	0.247075	0.0525481	0.103258	0.415813	2.57779e-06	sig
ENSG00000163818	Brain_Cerebellar_Hemisphere	LZTFL1	-0.288987	0.48959	0.555014	-0.0536057	0.0614026	0.382652	0.0629498	0.0626358	0.0346128	-0.0470383	0.163895	0.070356	nonsig
ENSG00000163820	Brain_Cerebellar_Hemisphere	FYCO1	-0.096797	0.0972797	0.319718	0.0765624	0.0323164	0.017829	0.0623764	0.0667471	0.095966	-0.265128	0.312782	0.486724	nonsig
ENSG00000211456	Brain_Cerebellar_Hemisphere	SACM1L	0.230654	0.0864245	0.00761126	0.0760876	0.0266889	0.00435954	0	0.0042713	0.0897176	-0.334649	0.354907	0.962028	nonsig
ENSG00000283646	Brain_Cerebellum	LINC02009	0.223916	0.0899842	0.012832	0.0980431	0.0588131	0.095509	0.108943	0.10641	0.037641	0.0172859	0.217885	0.00469913	sig
ENSG00000211456	Brain_Cerebellum	SACM1L	-0.0931919	0.108111	0.388687	0.0477167	0.0402588	0.23592	-0.110525	-0.108809	0.0922692	-0.404331	0.168725	0.238298	nonsig
ENSG00000163820	Brain_Cortex	FYCO1	0.103532	0.079083	0.190482	0.0521743	0.0350668	0.136789	0.129483	0.129	0.0995314	-0.167884	0.438422	0.194952	nonsig
ENSG00000163820	Brain_Frontal_Cortex_BA9	FYCO1	0.308296	0.11016	0.0051321	0.0477846	0.0503895	0.342974	0.140378	0.142352	0.0993832	-0.16499	0.47062	0.152043	nonsig
ENSG00000163820	Brain_Hippocampus	FYCO1	0.201824	0.0560244	0.000315256	0.123655	0.0357608	0.000544508	0.351393	0.349065	0.0874447	0.0614955	0.590148	6.55629e-05	sig
ENSG00000211456	Brain_Hippocampus	SACM1L	0.130327	0.125027	0.297228	0.188229	0.0550103	0.000622292	0.423171	0.422409	0.0770244	0.179859	0.621317	4.15602e-08	sig
ENSG00000163820	Brain_Hypothalamus	FYCO1	0.234106	0.185412	0.206722	0.264741	0.0685725	0.000113044	0.371226	0.366876	0.0912657	0.108507	0.662252	5.82305e-05	sig
ENSG00000163817	Brain_Hypothalamus	SLC6A20	-0.0512163	0.0569572	0.368542	0.0151703	0.0219446	0.489379	0.2088	0.20705	0.0937823	-0.0613417	0.462117	0.0272604	nonsig
ENSG00000163820	Brain_Nucleus_accumbens_basal_ganglia	FYCO1	0.838397	0.179637	3.05376e-06	0.0723649	0.0468531	0.122465	0.241923	0.243942	0.0952552	-0.0837932	0.483846	0.0104392	nonsig
ENSG00000012223	Brain_Nucleus_accumbens_basal_ganglia	LTF	0.0667785	0.157363	0.671304	0.15225	0.0538063	0.00466068	0.203429	0.203969	0.0967405	-0.126559	0.594183	0.0349955	nonsig
ENSG00000163820	Brain_Spinal_cord_cervical_c-1	FYCO1	0.150195	0.0911541	0.0994137	0.0468742	0.0193103	0.0152069	0.0651546	0.0647673	0.0392169	-0.0577443	0.158706	0.0986335	nonsig
ENSG00000211456	Brain_Spinal_cord_cervical_c-1	SACM1L	0.118099	0.0390435	0.00248798	0.0702481	0.0256246	0.00611722	0.348958	0.356103	0.0852858	0.0784756	0.6066	2.9745e-05	sig
ENSG00000163817	Breast_Mammary_Tissue	SLC6A20	0.634025	0.100726	3.08342e-10	0.489977	0.0945842	2.21491e-07	0.648947	0.64348	0.0652787	0.483971	0.865887	6.36584e-23	sig
ENSG00000172215	Breast_Mammary_Tissue	CXCR6	-0.492462	0.222522	0.026891	-0.0882768	0.0601029	0.141898	-0.284931	-0.281795	0.0861524	-0.537219	-0.0434648	0.00107212	sig
ENSG00000163818	Breast_Mammary_Tissue	LZTFL1	0.735994	0.151606	1.20593e-06	0.123414	0.0924599	0.181948	0.367597	0.370012	0.0861329	0.0378561	0.590726	1.74044e-05	sig
ENSG00000211456	Breast_Mammary_Tissue	SACM1L	0.0694208	0.0895731	0.438329	0.0426817	0.0442923	0.335228	0.0760418	0.0754776	0.0923511	-0.192808	0.358873	0.413763	nonsig
ENSG00000163823	Breast_Mammary_Tissue	CCR1	1.14331	0.566638	0.0436215	-0.121647	0.0788259	0.122774	0.156258	0.153497	0.0874152	-0.136361	0.484592	0.0790965	nonsig
ENSG00000163820	Breast_Mammary_Tissue	FYCO1	-0.114305	0.0618437	0.0645615	0.0198298	0.0268408	0.460033	0.176731	0.176515	0.0922386	-0.138326	0.459982	0.055661	nonsig
ENSG00000163827	Breast_Mammary_Tissue	LRRC2	-0.203988	0.127459	0.109505	-0.0881106	0.0345986	0.0108762	-0.275758	-0.275265	0.105792	-0.606321	0.103647	0.00926955	nonsig
ENSG00000283646	Breast_Mammary_Tissue	LINC02009	-0.0519758	0.600443	0.931019	0.125304	0.0771997	0.104566	0	0.0151573	0.0390105	-0.137556	0.0924453	0.697613	nonsig
ENSG00000173578	Breast_Mammary_Tissue	XCR1	0.120383	0.0973954	0.216448	0.0128386	0.0460052	0.780193	-0.085644	-0.0862726	0.0417816	-0.210292	0.0410639	0.0389375	nonsig
ENSG00000223552	Breast_Mammary_Tissue	CCR5AS	0.670692	0.250275	0.00736618	0.173118	0.0943573	0.0665486	-0.12428	-0.126037	0.0413426	-0.248559	-0.00334964	0.0022991	sig
ENSG00000172215	Cells_Cultured_fibroblasts	CXCR6	-1.23645	0.213691	7.2022e-09	-0.0898376	0.0613799	0.143295	-0.16288	-0.167867	0.0876257	-0.38463	0.127994	0.0554002	nonsig
ENSG00000163823	Cells_Cultured_fibroblasts	CCR1	0.140961	0.0577118	0.0145858	0.175462	0.0352784	6.57041e-07	0.530648	0.527275	0.0787318	0.314854	0.777932	2.12603e-11	sig
ENSG00000163820	Cells_Cultured_fibroblasts	FYCO1	0.0269209	0.047088	0.567515	-0.0830758	0.0223911	0.000207078	0.0748647	0.0756024	0.0501728	-0.0962141	0.210453	0.131851	nonsig
ENSG00000211456	Cells_Cultured_fibroblasts	SACM1L	0.457534	0.33783	0.175631	0.0600227	0.0504555	0.234197	0.170142	0.169989	0.083928	-0.0730352	0.449816	0.0428247	nonsig
ENSG00000163823	Cells_EBV-transformed_lymphocytes	CCR1	0.247787	0.0684608	0.000295293	0.0577757	0.0503478	0.251161	0.309721	0.308635	0.0863438	-0.175125	0.535792	0.000350913	nonsig
ENSG00000163820	Cells_EBV-transformed_lymphocytes	FYCO1	0.394728	1.12585	0.725886	0.103707	0.10904	0.341556	0.218443	0.218825	0.048492	0.0884332	0.345327	6.4041e-06	sig
ENSG00000172215	Colon_Sigmoid	CXCR6	-0.365656	0.164613	0.0263298	-0.120278	0.0788852	0.12733	-0.173039	-0.171472	0.0875333	-0.439986	0.0621132	0.0501209	nonsig
ENSG00000160791	Colon_Sigmoid	CCR5	-0.648729	0.123427	1.47232e-07	-0.293093	0.0937782	0.0017757	-0.315004	-0.315191	0.0543921	-0.453374	-0.133182	6.84107e-09	sig
ENSG00000163823	Colon_Sigmoid	CCR1	0.872468	0.228789	0.000137063	0.154808	0.0753711	0.0399811	0.0679425	0.0650365	0.0448135	-0.0672066	0.185971	0.146705	nonsig
ENSG00000283646	Colon_Sigmoid	LINC02009	0.586636	0.193776	0.00246679	0.143718	0.061825	0.0200934	0.328212	0.332134	0.0867602	0.0250022	0.591935	0.000129091	sig
ENSG00000163817	Colon_Transverse	SLC6A20	0.773225	0.12817	1.61149e-09	0.203668	0.0593956	0.000605788	0.437518	0.43872	0.0776753	0.142531	0.687947	1.622e-08	sig
ENSG00000173585	Colon_Transverse	CCR9	0.142871	0.104648	0.172173	0.100781	0.0386748	0.00916474	0.264077	0.264959	0.0813689	-0.0283276	0.525989	0.00112885	nonsig
ENSG00000173578	Colon_Transverse	XCR1	0.0984484	0.0646129	0.127593	-0.0437084	0.0297034	0.141157	0	0.0148002	0.0384173	-0.117817	0.119152	0.700054	nonsig
ENSG00000163820	Colon_Transverse	FYCO1	0.165566	0.0810686	0.0411227	0.0384856	0.0282455	0.173027	0.154351	0.15353	0.067219	-0.0307387	0.308702	0.0223703	nonsig
ENSG00000163823	Colon_Transverse	CCR1	-0.212908	0.378409	0.57368	0.0353066	0.0541409	0.514321	0	0.0219569	0.0936126	-0.359091	0.244361	0.814558	nonsig
ENSG00000211456	Colon_Transverse	SACM1L	-0.0134018	0.0833054	0.872191	0.124393	0.0378704	0.00102093	0.11307	0.110608	0.0929562	-0.153318	0.40105	0.234086	nonsig
ENSG00000283646	Colon_Transverse	LINC02009	-0.397253	0.166796	0.0172341	-0.0162715	0.0454824	0.720527	-0.0297163	-0.0280947	0.0331685	-0.131967	0.0656046	0.39698	nonsig
ENSG00000223552	Colon_Transverse	CCR5AS	0.337625	0.140594	0.0163316	-0.0320982	0.0451932	0.477553	-0.180553	-0.182592	0.0408586	-0.296339	-0.0502638	7.86326e-06	sig
ENSG00000163817	Esophagus_Gastroesophageal_Junction	SLC6A20	0.415986	0.123562	0.000760963	0.0637393	0.0342474	0.062724	0.257153	0.25221	0.0758347	0.0655263	0.511938	0.000881716	sig
ENSG00000163818	Esophagus_Gastroesophageal_Junction	LZTFL1	0.659408	0.10224	1.12149e-10	0.169993	0.0647801	0.00868628	0.378101	0.372869	0.0840055	0.107384	0.631277	9.05351e-06	sig
ENSG00000163823	Esophagus_Gastroesophageal_Junction	CCR1	0.568021	0.0943594	1.74674e-09	0.296867	0.0754691	8.36759e-05	0.422884	0.426844	0.0871648	0.094582	0.661727	9.73229e-07	sig
ENSG00000160791	Esophagus_Gastroesophageal_Junction	CCR5	-0.0146738	0.208764	0.943964	-0.145656	0.0727609	0.0453008	-0.256347	-0.260177	0.0982691	-0.549342	0.074882	0.0081065	nonsig
ENSG00000163820	Esophagus_Gastroesophageal_Junction	FYCO1	-0.0269894	0.0675238	0.689376	0.0288027	0.0287061	0.315685	0.0763083	0.0748376	0.0409603	-0.0392872	0.193268	0.0676882	nonsig
ENSG00000283646	Esophagus_Gastroesophageal_Junction	LINC02009	-0.393528	0.256082	0.124361	0.0694472	0.448515	0.876949	0	-0.00474146	0.0450677	-0.11678	0.181476	0.916211	nonsig
ENSG00000211456	Esophagus_Gastroesophageal_Junction	SACM1L	0.0373316	0.0885986	0.673495	0.0473781	0.0453115	0.295742	0.0260128	0.0292365	0.093065	-0.298508	0.279986	0.753406	nonsig
ENSG00000163818	Esophagus_Mucosa	LZTFL1	0.811421	0.151731	8.90517e-08	0.174095	0.0683753	0.0108912	0.0750088	0.0728691	0.0431859	-0.0520375	0.189322	0.091539	nonsig
ENSG00000163823	Esophagus_Mucosa	CCR1	0.252357	0.13484	0.0612719	0.354583	0.0743184	1.83196e-06	0.482278	0.481897	0.0827875	0.270381	0.732579	5.85347e-09	sig
ENSG00000163820	Esophagus_Mucosa	FYCO1	0.0881481	0.0631543	0.162787	0.0670055	0.0227437	0.00321798	0.174626	0.172299	0.0953092	-0.0828157	0.495236	0.0706389	nonsig
ENSG00000173578	Esophagus_Mucosa	XCR1	-0.11323	0.10049	0.259836	0.0186247	0.0392134	0.634817	0	-0.00923615	0.0417912	-0.135918	0.135	0.825087	nonsig
ENSG00000283646	Esophagus_Mucosa	LINC02009	-0.367527	0.0927552	7.42216e-05	0.0350524	0.052827	0.50699	0.0522618	0.0529684	0.0446581	-0.0723032	0.186099	0.235588	nonsig
ENSG00000163817	Esophagus_Muscularis	SLC6A20	0.51261	0.0815774	3.30551e-10	0.300708	0.0658725	4.99497e-06	0.521111	0.519831	0.0758974	0.323845	0.748076	7.43013e-12	sig
ENSG00000163823	Esophagus_Muscularis	CCR1	0.289958	0.0803891	0.000309839	0.250977	0.0526838	1.89945e-06	0.503216	0.501883	0.0802218	0.264528	0.756228	3.94489e-10	sig
ENSG00000211456	Esophagus_Muscularis	SACM1L	-0.079311	0.124398	0.523761	0.00229285	0.039767	0.954022	0.159958	0.159277	0.0909305	-0.13618	0.507215	0.0798371	nonsig
ENSG00000283646	Esophagus_Muscularis	LINC02009	0.365249	0.174533	0.0363736	0.452842	0.291918	0.120838	0.26898	0.269067	0.102212	-0.108578	0.537959	0.00847762	nonsig
ENSG00000172215	Heart_Atrial_Appendage	CXCR6	-0.00374173	0.619817	0.995183	-0.123237	0.0827502	0.136417	-0.259447	-0.259517	0.0972894	-0.548328	0.120721	0.00764247	nonsig
ENSG00000283646	Heart_Atrial_Appendage	LINC02009	-0.163977	0.276309	0.552877	-0.0743802	0.0620219	0.230428	0	-0.0051397	0.0297455	-0.100692	0.0918514	0.862817	nonsig
ENSG00000163820	Heart_Atrial_Appendage	FYCO1	-0.0170098	0.231253	0.941364	-0.00740166	0.0579429	0.898354	0.158305	0.160156	0.0897986	-0.115434	0.39255	0.0745044	nonsig
ENSG00000121807	Heart_Atrial_Appendage	CCR2	NA	NA	NA	NA	NA	NA	-0.0532921	-0.0536392	0.040438	-0.167631	0.0428808	0.18469	nonsig
ENSG00000163827	Heart_Atrial_Appendage	LRRC2	-0.075423	0.0717864	0.293415	-0.0910303	0.0408854	0.0259826	-0.114569	-0.115232	0.0377787	-0.229138	-0.00189131	0.00228696	sig
ENSG00000172215	Heart_Left_Ventricle	CXCR6	-0.091584	0.201348	0.649215	0.0014916	0.0699259	0.982982	-0.194558	-0.193583	0.0808362	-0.422428	0.0697386	0.0166314	nonsig
ENSG00000283646	Heart_Left_Ventricle	LINC02009	0.537944	0.240207	0.0251235	0.284048	0.0975618	0.00359734	0.150229	0.149967	0.042648	0.0089598	0.300458	0.000437457	sig
ENSG00000163820	Heart_Left_Ventricle	FYCO1	1.12395	0.402095	0.0051863	0.124163	0.0856069	0.146951	0.311619	0.310003	0.0846313	0.0348853	0.655839	0.000249294	sig
ENSG00000211456	Heart_Left_Ventricle	SACM1L	0.00365949	0.0855305	0.965872	0.0127804	0.0370351	0.730028	0.0959178	0.0965292	0.094033	-0.223392	0.378237	0.304634	nonsig
ENSG00000223552	Heart_Left_Ventricle	CCR5AS	0.345837	0.173612	0.0463701	-0.0158923	0.0652148	0.80747	0	-0.0194495	0.0424465	-0.103679	0.139835	0.646801	nonsig
ENSG00000181585	Kidney_Cortex	TMIE	-0.0214196	0.0709676	0.762788	-0.146671	0.0661088	0.0265117	-0.41845	-0.420922	0.0697817	-0.617004	-0.203647	1.61966e-09	sig
ENSG00000121807	Liver	CCR2	-0.367421	0.379249	0.332639	0.0693441	0.0754142	0.357828	0.0822975	0.082391	0.0355375	-0.0505197	0.164595	0.0204264	nonsig
ENSG00000241186	Liver	TDGF1	0.0258472	0.0681747	0.70459	0.0344463	0.0196152	0.0790709	0.108591	0.104811	0.093497	-0.192916	0.359957	0.262283	nonsig
ENSG00000163820	Liver	FYCO1	-0.00028581	0.0740416	0.99692	-0.0203808	0.0317414	0.520814	-0.133376	-0.140312	0.0997329	-0.457385	0.220655	0.159464	nonsig
ENSG00000172215	Liver	CXCR6	0.28476	0.2544	0.262995	-0.0765999	0.0488414	0.116802	-0.20272	-0.203406	0.0836643	-0.457598	0.0470779	0.0150481	nonsig
ENSG00000163817	Lung	SLC6A20	1.30432	0.288727	6.25742e-06	0.13616	0.067322	0.0431221	0.285467	0.284529	0.0724272	0.0454764	0.474924	8.54834e-05	sig
ENSG00000172215	Lung	CXCR6	0.0082974	0.393023	0.983157	-0.423852	0.118073	0.000330986	-0.41945	-0.419689	0.0682732	-0.611653	-0.184944	7.88668e-10	sig
ENSG00000211456	Lung	SACM1L	NA	NA	NA	NA	NA	NA	NA	NA	NA	NA	NA	NA	NA
ENSG00000121807	Lung	CCR2	-0.157341	0.128772	0.221759	-0.0107999	0.0624381	0.862676	0.131092	0.13255	0.0396481	0.0107122	0.260271	0.000828339	sig
ENSG00000163820	Lung	FYCO1	0.178111	0.0877639	0.0424142	-0.027865	0.0352241	0.428899	0.0532232	0.0538883	0.0911747	-0.241765	0.308527	0.554491	nonsig
ENSG00000163823	Lung	CCR1	0.365167	0.124696	0.00340649	-0.00696084	0.0538904	0.897226	0.173982	0.173067	0.0945369	-0.133513	0.478515	0.0671488	nonsig
ENSG00000283646	Lung	LINC02009	-0.178989	0.193072	0.353897	0.214381	0.060174	0.000367075	0.0508798	0.0487166	0.0403892	-0.0796633	0.182471	0.227749	nonsig
ENSG00000163827	Lung	LRRC2	0.288896	0.112293	0.0100911	-0.119056	0.0519762	0.0219876	-0.0953443	-0.0936075	0.0352486	-0.190689	0.0033022	0.0079158	nonsig
ENSG00000223552	Lung	CCR5AS	-0.366408	0.335017	0.274087	-0.140888	0.0959294	0.141924	-0.431321	-0.428689	0.0785568	-0.652927	-0.184856	4.84096e-08	sig
ENSG00000160791	Lung	CCR5	-0.522399	0.122418	1.9783e-05	-0.176155	0.0483626	0.000270138	-0.214374	-0.216437	0.0514924	-0.343258	-0.0741024	2.63066e-05	sig
ENSG00000173585	Minor_Salivary_Gland	CCR9	0.163947	0.0929982	0.0779169	0.181069	0.0485067	0.000189316	0.361943	0.357127	0.0764339	0.137187	0.576771	2.97748e-06	sig
ENSG00000163820	Minor_Salivary_Gland	FYCO1	-0.0907385	0.0536933	0.0910391	0.0571273	0.0242874	0.0186656	0.117694	0.120044	0.0910771	-0.157168	0.474379	0.187486	nonsig
ENSG00000163817	Muscle_Skeletal	SLC6A20	0.629353	0.0853607	1.66978e-13	0.532604	0.097954	5.40982e-08	0.626035	0.631244	0.072095	0.386108	0.814902	2.02785e-18	sig
ENSG00000163818	Muscle_Skeletal	LZTFL1	0.580395	0.250954	0.020736	0.135336	0.0663818	0.0414744	0.113238	0.114436	0.0424013	0.00337631	0.226477	0.00695728	sig
ENSG00000172215	Muscle_Skeletal	CXCR6	-0.294586	0.0453833	8.52365e-11	-0.11944	0.0301972	7.64245e-05	-0.32794	-0.328583	0.0489589	-0.476195	-0.197554	1.92747e-11	sig
ENSG00000283646	Muscle_Skeletal	LINC02009	0.0132691	0.146437	0.9278	0.145731	0.0672178	0.0301556	0.33299	0.331454	0.101092	0.0175763	0.62554	0.00104272	sig
ENSG00000183625	Muscle_Skeletal	CCR3	-0.382746	0.129395	0.00309674	-0.129358	0.034693	0.000192511	-0.249814	-0.252777	0.0876503	-0.499629	0.00710305	0.00392755	nonsig
ENSG00000163817	Nerve_Tibial	SLC6A20	0.711375	0.0992586	7.67164e-13	0.391605	0.0959425	4.47134e-05	0.569499	0.568444	0.0688182	0.370786	0.784402	1.45566e-16	sig
ENSG00000163818	Nerve_Tibial	LZTFL1	0.315987	0.242614	0.192771	0.217778	0.1215	0.0730677	0.0502739	0.0481357	0.0375548	-0.0464585	0.164725	0.199932	nonsig
ENSG00000172215	Nerve_Tibial	CXCR6	-0.143641	0.0868389	0.0981044	-0.323043	0.0560588	8.28394e-09	-0.357783	-0.353595	0.0912635	-0.735858	-0.0829609	0.000106869	sig
ENSG00000211456	Nerve_Tibial	SACM1L	0.0712364	0.662928	0.914426	0.0915661	0.201145	0.648949	0.13885	0.140059	0.0797751	-0.071085	0.381803	0.0791448	nonsig
ENSG00000283646	Nerve_Tibial	LINC02009	NA	NA	NA	NA	NA	NA	-0.0514856	-0.0489994	0.0363882	-0.177458	0.0566758	0.178118	nonsig
ENSG00000121797	Nerve_Tibial	CCRL2	0.0511627	0.114633	0.655368	0.0623567	0.0389152	0.109073	-0.076463	-0.0759969	0.0449188	-0.213852	0.0499622	0.0906703	nonsig
ENSG00000223552	Nerve_Tibial	CCR5AS	-0.247342	0.277395	0.372575	-0.172905	0.0900655	0.0548872	-0.14447	-0.144288	0.0403603	-0.26163	-0.0387351	0.000350227	sig
ENSG00000012223	Ovary	LTF	-0.667811	0.642326	0.298491	0.070181	0.0585079	0.230328	0.0363611	0.0333312	0.0378035	-0.0702286	0.151429	0.377941	nonsig
ENSG00000163820	Ovary	FYCO1	0.328026	0.0703154	3.08526e-06	0.0570623	0.027899	0.0408235	0.0315513	0.0334276	0.0448083	-0.148203	0.16771	0.455659	nonsig
ENSG00000163827	Ovary	LRRC2	0.143292	0.0991134	0.148252	0.0671549	0.0221949	0.00248069	0.249813	0.256493	0.114066	-0.12848	0.627888	0.024536	nonsig
ENSG00000283646	Ovary	LINC02009	0.214101	0.0561424	0.000136991	0.201179	0.0411158	9.93222e-07	0.0598149	0.0585947	0.0510467	-0.118614	0.246741	0.251024	nonsig
ENSG00000173578	Ovary	XCR1	-0.237563	0.440577	0.589742	-0.00663338	0.0673955	0.921595	0.04111	0.0408403	0.038368	-0.0629908	0.166797	0.287131	nonsig
ENSG00000211456	Ovary	SACM1L	0.180221	0.129156	0.162901	0.0087365	0.196384	0.964516	0.18732	0.182881	0.094968	-0.0855373	0.537444	0.0541399	nonsig
ENSG00000223552	Ovary	CCR5AS	0.0378744	0.0940637	0.687208	-0.00419839	0.0308243	0.89166	-0.0317255	-0.0329255	0.0379327	-0.150213	0.0738532	0.385396	nonsig
ENSG00000163817	Pancreas	SLC6A20	0.098655	0.0482635	0.0409445	0.0623733	0.0263287	0.0178352	0.288456	0.286954	0.0814619	0.0126073	0.534861	0.000427414	sig
ENSG00000121797	Pancreas	CCRL2	0.00474001	0.0884765	0.957275	0.0120112	0.0334073	0.719194	0	0.00724926	0.0367927	-0.127586	0.0956809	0.843804	nonsig
ENSG00000163820	Pancreas	FYCO1	-0.106413	0.124451	0.39252	0.0484095	0.0336276	0.149988	0.070026	0.0702026	0.0883602	-0.31869	0.327372	0.426902	nonsig
ENSG00000223552	Pancreas	CCR5AS	0.00170629	0.0909757	0.985036	-0.0901715	0.0499022	0.0707675	-0.162536	-0.16037	0.0435233	-0.32299	-0.0480874	0.000228969	sig
ENSG00000012223	Pancreas	LTF	-0.344242	0.130723	0.00845427	-0.0863871	0.0406862	0.0337324	-0.390344	-0.395932	0.0928686	-0.722379	-0.0585955	2.01377e-05	sig
ENSG00000211456	Pancreas	SACM1L	NA	NA	NA	NA	NA	NA	NA	NA	NA	NA	NA	NA	NA
ENSG00000163823	Pancreas	CCR1	-0.17667	0.112705	0.116987	-0.0106089	0.0417231	0.799288	-0.288369	-0.286333	0.0847197	-0.576738	-0.00736676	0.000725463	sig
ENSG00000172215	Pituitary	CXCR6	-0.440742	0.158244	0.00534955	-0.0505195	0.0419304	0.228264	-0.101106	-0.101915	0.0352079	-0.233239	-0.00572327	0.0037957	sig
ENSG00000163817	Pituitary	SLC6A20	0.0196376	0.0726074	0.786805	0.0393654	0.0283224	0.164559	0.2278	0.22551	0.0976599	-0.099975	0.522847	0.0209359	nonsig
ENSG00000121797	Pituitary	CCRL2	-0.00164165	0.135082	0.990304	0.18305	0.0615508	0.00293976	0.117763	0.120918	0.0416081	-0.0151297	0.235527	0.00365941	nonsig
ENSG00000163823	Pituitary	CCR1	0.266437	0.122989	0.0302846	0.0283738	0.0434731	0.513966	0.251329	0.257302	0.0908731	-0.0230983	0.502659	0.0046339	nonsig
ENSG00000163818	Pituitary	LZTFL1	0.707845	0.217446	0.00113283	0.349673	0.159397	0.0282547	0.335477	0.333804	0.0873033	0.0571401	0.639129	0.000131571	sig
ENSG00000121807	Pituitary	CCR2	0.208434	0.178151	0.242008	0.0836812	0.0467236	0.0732961	0.205412	0.205027	0.0376844	0.0924721	0.336628	5.30886e-08	sig
ENSG00000012223	Pituitary	LTF	NA	NA	NA	NA	NA	NA	0.251039	0.248155	0.0874875	-0.0363377	0.502078	0.0045616	nonsig
ENSG00000172215	Prostate	CXCR6	-0.0430056	0.11025	0.696482	-0.076578	0.0254073	0.00257817	-0.0862727	-0.0876999	0.0397915	-0.172545	0.0299465	0.0275251	nonsig
ENSG00000163820	Prostate	FYCO1	0.0137452	0.0882865	0.876278	0.0311795	0.030709	0.309953	0	0.0217944	0.0971937	-0.376757	0.291757	0.822573	nonsig
ENSG00000163823	Prostate	CCR1	NA	NA	NA	NA	NA	NA	0.0388067	0.0363781	0.0882499	-0.188363	0.338555	0.68018	nonsig
ENSG00000163817	Skin_Not_Sun_Exposed_Suprapubic	SLC6A20	0.29244	0.465677	0.530012	0.172593	0.0835791	0.0389202	0.429577	0.428552	0.0897457	0.163736	0.751983	1.79543e-06	sig
ENSG00000172215	Skin_Not_Sun_Exposed_Suprapubic	CXCR6	-1.364	0.3092	1.02708e-05	-0.999439	0.323526	0.00200689	-0.354248	-0.355919	0.0829667	-0.592704	-0.104605	1.78752e-05	sig
ENSG00000173585	Skin_Not_Sun_Exposed_Suprapubic	CCR9	1.61491	0.518101	0.00182712	0.518674	0.188519	0.00593578	0.21458	0.214614	0.0400339	0.0787646	0.358354	8.28481e-08	sig
ENSG00000173578	Skin_Not_Sun_Exposed_Suprapubic	XCR1	-0.138615	0.111467	0.213663	-0.0370265	0.0448675	0.409235	-0.0285035	-0.0275087	0.0389054	-0.151526	0.0804687	0.479526	nonsig
ENSG00000163823	Skin_Not_Sun_Exposed_Suprapubic	CCR1	1.70322	0.43284	8.32008e-05	0.279429	0.262222	0.286595	0.405	0.403639	0.0863355	0.197785	0.711303	2.93612e-06	sig
ENSG00000163820	Skin_Not_Sun_Exposed_Suprapubic	FYCO1	-0.0186756	0.0534187	0.726633	0.0716941	0.0188696	0.000145014	0.0815114	0.0787584	0.0929445	-0.221839	0.37399	0.396789	nonsig
ENSG00000121807	Skin_Not_Sun_Exposed_Suprapubic	CCR2	0.10605	0.0993359	0.285705	0.15113	0.0310357	1.11853e-06	0.108628	0.107517	0.0420762	0.00637228	0.217256	0.01061	sig
ENSG00000163817	Skin_Sun_Exposed_Lower_leg	SLC6A20	0.18982	0.239848	0.428702	0.172926	0.0959808	0.0715975	0.410307	0.414787	0.0880819	0.106271	0.633946	2.48804e-06	sig
ENSG00000172215	Skin_Sun_Exposed_Lower_leg	CXCR6	-0.608592	0.212747	0.00422783	-0.505345	0.15515	0.00112545	-0.330796	-0.331897	0.082825	-0.551197	-0.0788832	6.14405e-05	sig
ENSG00000163818	Skin_Sun_Exposed_Lower_leg	LZTFL1	0.020826	0.125831	0.868545	-0.0246207	0.0650098	0.704894	0.263358	0.259311	0.0908641	-0.0318086	0.592061	0.00431945	nonsig
ENSG00000173585	Skin_Sun_Exposed_Lower_leg	CCR9	-0.0183332	0.110957	0.868765	0.0465537	0.0448655	0.299444	-0.0353982	-0.0345448	0.035624	-0.142343	0.0579157	0.332193	nonsig
ENSG00000163823	Skin_Sun_Exposed_Lower_leg	CCR1	0.151885	0.208606	0.466556	0.0728505	0.0553012	0.187725	0.171967	0.17108	0.100329	-0.168063	0.486602	0.0881577	nonsig
ENSG00000173578	Skin_Sun_Exposed_Lower_leg	XCR1	0.0288535	0.0862928	0.738103	-0.107469	0.0503838	0.0329243	-0.0763967	-0.0783045	0.0347148	-0.181915	0.02503	0.0240923	nonsig
ENSG00000283646	Skin_Sun_Exposed_Lower_leg	LINC02009	0.473587	0.284378	0.0958441	0.230141	0.0747519	0.00207889	0.399222	0.392603	0.10305	0.088613	0.702392	0.000139065	sig
ENSG00000121807	Skin_Sun_Exposed_Lower_leg	CCR2	0.192326	0.0975305	0.0486147	0.162956	0.0375397	1.41906e-05	0.327796	0.329802	0.10409	0.0193985	0.68752	0.00153262	sig
ENSG00000163820	Skin_Sun_Exposed_Lower_leg	FYCO1	-0.0839297	0.0689964	0.223819	0.02564	0.0262239	0.328205	0.0395767	0.0463499	0.0940656	-0.263094	0.370064	0.622196	nonsig
ENSG00000173578	Small_Intestine_Terminal_Ileum	XCR1	0.13744	0.0895301	0.124754	0.0875167	0.0301074	0.0036513	0.0375429	0.0371299	0.0393137	-0.082193	0.202357	0.344938	nonsig
ENSG00000211456	Small_Intestine_Terminal_Ileum	SACM1L	0.0776696	0.058347	0.183134	0.0570103	0.029151	0.0505019	0.136961	0.134988	0.0787693	-0.055579	0.395988	0.0865814	nonsig
ENSG00000173585	Small_Intestine_Terminal_Ileum	CCR9	-0.111027	0.0557106	0.046269	0.0227069	0.0266566	0.394309	0.032083	0.0306878	0.0360108	-0.0673953	0.134843	0.394113	nonsig
ENSG00000223552	Small_Intestine_Terminal_Ileum	CCR5AS	NA	NA	NA	NA	NA	NA	0.107601	0.108252	0.0326422	0.000789986	0.215202	0.000912143	sig
ENSG00000163817	Spleen	SLC6A20	0.312489	0.135164	0.0207816	0.0302228	0.0354864	0.394395	0.240545	0.244464	0.0915943	-0.0248607	0.521449	0.00760796	nonsig
ENSG00000121807	Spleen	CCR2	-0.0230776	0.112668	0.837706	0.089496	0.0315465	0.00455467	0.0733434	0.0715737	0.0432505	-0.0376186	0.201906	0.0979518	nonsig
ENSG00000163820	Spleen	FYCO1	0.221317	0.365138	0.544436	0.15376	0.0435444	0.000413822	0.100291	0.102487	0.0879069	-0.194634	0.366004	0.243672	nonsig
ENSG00000183625	Spleen	CCR3	-0.202138	0.0773501	0.00896754	-0.0661675	0.0304003	0.0295151	-0.226243	-0.227333	0.0864625	-0.452485	0.0037891	0.00855681	nonsig
ENSG00000211456	Spleen	SACM1L	-0.0628788	0.0980155	0.521186	0.0615674	0.0288548	0.0328677	0.0701328	0.0640828	0.0951215	-0.234113	0.340179	0.500505	nonsig
ENSG00000223552	Spleen	CCR5AS	0.282779	0.787235	0.719441	0.0737994	0.0598227	0.217338	0	0.0124162	0.032745	-0.119888	0.0765648	0.704554	nonsig
ENSG00000163817	Stomach	SLC6A20	0.269097	0.0947916	0.00452795	0.0882562	0.0557831	0.11362	0.279335	0.282602	0.08152	0.0214396	0.510922	0.000526959	sig
ENSG00000121797	Stomach	CCRL2	1.34242	0.386053	0.000506521	0.256029	0.46893	0.585077	0.30896	0.30687	0.0931087	0.0301248	0.547924	0.000981323	sig
ENSG00000163820	Stomach	FYCO1	-0.122215	0.169009	0.469602	0.0516113	0.0398458	0.195225	0.200713	0.197279	0.0926112	-0.201425	0.487045	0.0331563	nonsig
ENSG00000211456	Stomach	SACM1L	0.267386	0.0703943	0.000145627	0.0420668	0.0353623	0.234205	0.28283	0.277005	0.0827511	0.0413732	0.597972	0.000815578	sig
ENSG00000283646	Stomach	LINC02009	NA	NA	NA	NA	NA	NA	0.0280904	0.0244333	0.0375565	-0.0744476	0.14231	0.515322	nonsig
ENSG00000223552	Stomach	CCR5AS	-0.0497979	0.215927	0.817607	-0.123618	0.0479263	0.00989905	-0.142696	-0.139927	0.0440824	-0.256386	-0.00705905	0.00150236	sig
ENSG00000173578	Stomach	XCR1	0.493019	0.994845	0.620195	-0.123458	0.373725	0.74114	0.0574515	0.056379	0.037322	-0.0417492	0.181726	0.130888	nonsig
ENSG00000163817	Testis	SLC6A20	0.723581	0.249022	0.00366442	0.310192	0.100303	0.00198444	0.466929	0.46345	0.07297	0.270785	0.722636	2.13581e-10	sig
ENSG00000163818	Testis	LZTFL1	-0.573445	0.0987007	6.24956e-09	-0.132171	0.0760237	0.082113	-0.354988	-0.356832	0.0854042	-0.58562	-0.0784572	2.93884e-05	sig
ENSG00000173585	Testis	CCR9	NA	NA	NA	NA	NA	NA	0	0.0138179	0.0379802	-0.122962	0.0936485	0.715994	nonsig
ENSG00000173578	Testis	XCR1	-0.0568355	0.0594942	0.33942	-0.0901275	0.0260161	0.000531617	0	-0.00753784	0.0500522	-0.131703	0.196898	0.880291	nonsig
ENSG00000012223	Testis	LTF	0.420268	0.126763	0.000915186	0.144772	0.0393076	0.000230459	0.0568286	0.0548904	0.0451144	-0.0988449	0.183781	0.223721	nonsig
ENSG00000230530	Testis	LIMD1-AS1	-0.207866	0.124462	0.0948944	-0.150688	0.0523574	0.00400131	0.08549	0.0834741	0.0779571	-0.177935	0.292614	0.284273	nonsig
ENSG00000173585	Thyroid	CCR9	-1.3012	0.897614	0.147165	-0.138239	0.136138	0.309898	0	-0.000552164	0.0413481	-0.119902	0.11202	0.989345	nonsig
ENSG00000163820	Thyroid	FYCO1	0.0970087	0.0540405	0.072636	0.226316	0.0526451	1.71649e-05	0.329751	0.331115	0.097624	0.0205674	0.603534	0.000694499	sig
ENSG00000121807	Thyroid	CCR2	0.231347	0.156077	0.13827	0.193484	0.0758911	0.0107877	0	-0.0171459	0.0399081	-0.0871664	0.137824	0.667462	nonsig
ENSG00000121797	Thyroid	CCRL2	-0.187223	0.112117	0.0949417	-0.0597883	0.0458898	0.19262	-0.038428	-0.0360078	0.0415681	-0.144811	0.0861551	0.386361	nonsig
ENSG00000173578	Thyroid	XCR1	-0.0621824	0.541548	0.908585	-0.123398	0.0577902	0.0327383	-0.0924646	-0.092073	0.037733	-0.184929	0.0039309	0.0146824	nonsig
ENSG00000211456	Thyroid	SACM1L	0.0287013	0.0301289	0.340785	-0.00100471	0.0214734	0.962682	0.106124	0.111566	0.0983346	-0.213684	0.403494	0.256564	nonsig
ENSG00000163820	Uterus	FYCO1	0.526734	0.158855	0.000913775	-0.0319263	0.182973	0.861484	0.219414	0.222785	0.0902178	-0.101441	0.470651	0.0135336	nonsig
ENSG00000283646	Uterus	LINC02009	0.0898259	0.0848161	0.289569	0.17861	0.0535461	0.000851075	0.463531	0.467492	0.101906	0.188561	0.79079	4.48587e-06	sig
ENSG00000173578	Uterus	XCR1	0.228348	0.158058	0.148539	0.0661137	0.0242019	0.00629974	0.0371766	0.0350141	0.0370078	-0.0688692	0.149269	0.344083	nonsig
ENSG00000163820	Vagina	FYCO1	-0.198509	0.0625617	0.00150868	-0.0487065	0.0225659	0.0308958	0	0.000479732	0.0637461	-0.176261	0.224515	0.993995	nonsig
ENSG00000173585	Whole_Blood	CCR9	0.943383	0.178106	1.17876e-07	0.429363	0.148327	0.00379507	0.170477	0.168417	0.0441709	0.039825	0.339307	0.00013737	sig
ENSG00000163818	Whole_Blood	LZTFL1	0.25605	0.103427	0.0132992	-0.109415	0.0385661	0.00455291	0.0377102	0.0365236	0.0365845	-0.069494	0.124013	0.318117	nonsig
ENSG00000283646	Whole_Blood	LINC02009	-0.357622	0.16972	0.0351067	-0.0260307	0.0613485	0.671341	0	-0.00853689	0.0378131	-0.136818	0.145845	0.821384	nonsig
ENSG00000223552	Whole_Blood	CCR5AS	-0.646406	0.422514	0.126041	-0.106482	0.0917345	0.245738	-0.0496916	-0.0473584	0.0393562	-0.192882	0.0624281	0.22885	nonsig

## Sheet: S7 MR A2
geneid	tissue	gene_name	egger_beta	egger_se	egger_p	median_weighted_beta	median_weighted_se	median_weighted_p	mrjti_beta_median	mrjti_beta_mean	mrjti_beta_se	mrjti_lower	mrjti_upper	mrjti_pvalue
ENSG00000172215	Adipose_Subcutaneous	CXCR6	-1.19275	0.202588	3.9194e-09	-0.751855	0.177898	2.37528e-05	-0.512697	-0.510554	0.0795189	-0.779422	-0.229612	1.35794e-10
ENSG00000163818	Adipose_Subcutaneous	LZTFL1	1.1315	0.207351	4.84473e-08	0.817441	0.145334	1.85988e-08	0.517067	0.520156	0.0771398	0.274879	0.729373	1.55119e-11
ENSG00000163817	Adipose_Subcutaneous	SLC6A20	0.577394	0.202887	0.00442882	0.184572	0.0596057	0.0019579	0.309454	0.308325	0.0811731	0.0625352	0.558692	0.000145655
ENSG00000160791	Adipose_Subcutaneous	CCR5	-0.901795	0.921215	0.32762	-0.0742018	0.28875	0.797198	0.0305655	0.0286603	0.0485374	-0.127622	0.200083	0.554869
ENSG00000163820	Adipose_Subcutaneous	FYCO1	0.0545628	0.157174	0.728479	0.15076	0.0476074	0.00154168	0.0761673	0.0749807	0.0466314	-0.0545202	0.217406	0.107847
ENSG00000223552	Adipose_Subcutaneous	CCR5AS	-1.41199	0.537117	0.00856785	-0.304298	0.114915	0.00809635	0.0457532	0.0464925	0.050143	-0.144705	0.18081	0.353824
ENSG00000211456	Adipose_Subcutaneous	SACM1L	0.175548	0.29758	0.555246	0.247402	0.104586	0.0180038	0.126041	0.125247	0.0427333	-0.0022912	0.252081	0.00337985
ENSG00000172215	Adipose_Visceral_Omentum	CXCR6	-0.511981	0.220283	0.0201148	-0.20819	0.073324	0.00452094	-0.167443	-0.168742	0.0421743	-0.29916	-0.028575	6.30577e-05
ENSG00000163818	Adipose_Visceral_Omentum	LZTFL1	-0.0529261	0.199493	0.790776	-0.31097	0.0934128	0.000871623	0.0315963	0.0333186	0.0423858	-0.116783	0.14966	0.431821
ENSG00000121807	Adipose_Visceral_Omentum	CCR2	0.185291	0.215982	0.390948	0.0634617	0.111308	0.56858	0.384152	0.382564	0.105261	0.0698029	0.739408	0.000278587
ENSG00000163820	Adipose_Visceral_Omentum	FYCO1	0.195284	0.106633	0.0670462	0.0941715	0.052451	0.072587	0.0389375	0.0366064	0.0522902	-0.0979214	0.190175	0.483889
ENSG00000160791	Adipose_Visceral_Omentum	CCR5	0.178932	0.160524	0.26499	-0.12197	0.0780441	0.118092	-0.0324443	-0.0305245	0.045651	-0.159655	0.0820276	0.50372
ENSG00000223552	Adipose_Visceral_Omentum	CCR5AS	0.129797	0.228138	0.569397	-0.143125	0.067987	0.0352757	0	-0.0121998	0.0441005	-0.119386	0.157477	0.78206
ENSG00000211456	Adipose_Visceral_Omentum	SACM1L	-0.122725	0.174166	0.481033	0.115479	0.0907411	0.203151	0.132551	0.126164	0.0913486	-0.136719	0.486206	0.167239
ENSG00000173578	Adipose_Visceral_Omentum	XCR1	-0.0685702	0.174512	0.694375	-0.117729	0.0702277	0.0936617	-0.0416731	-0.0383394	0.0416458	-0.168562	0.1003	0.357256
ENSG00000211456	Adrenal_Gland	SACM1L	-0.209939	1.42188	0.88262	0.177444	0.157434	0.259699	-0.0776816	-0.0749282	0.0473742	-0.218413	0.0902504	0.113736
ENSG00000163820	Adrenal_Gland	FYCO1	0.100493	0.222234	0.651129	-0.124979	0.0508915	0.0140575	0.0543995	0.0526947	0.0420629	-0.0547232	0.17936	0.210293
ENSG00000121797	Adrenal_Gland	CCRL2	0.243214	0.27437	0.375377	0.234462	0.0760328	0.00204449	0.363356	0.36434	0.0912379	0.0961102	0.627127	6.51598e-05
ENSG00000172215	Artery_Aorta	CXCR6	-0.8263	0.184208	7.26803e-06	-0.604861	0.152626	7.40012e-05	-0.117074	-0.115857	0.0429361	-0.234148	-0.00673081	0.00696841
ENSG00000163820	Artery_Aorta	FYCO1	-0.0133222	0.133199	0.920331	0.121832	0.0377681	0.00125627	0.140163	0.141434	0.0470027	-0.0424614	0.280327	0.00262049
ENSG00000160791	Artery_Aorta	CCR5	-0.278272	0.386737	0.471809	-0.289486	0.170108	0.0887963	-0.146275	-0.145975	0.0443633	-0.289955	-0.0137669	0.00100028
ENSG00000163817	Artery_Coronary	SLC6A20	2.36529	0.500393	2.28017e-06	0.527975	2.52934	0.834651	0.221138	0.21779	0.09079	-0.16625	0.551484	0.0164473
ENSG00000223552	Artery_Coronary	CCR5AS	-0.672414	0.560267	0.230075	-0.609242	1.58784	0.701207	-0.335002	-0.328825	0.0866466	-0.666291	-0.128935	0.000147637
ENSG00000163820	Artery_Coronary	FYCO1	0.118352	0.129237	0.359785	0.178311	0.0807949	0.0273165	0	0.0146683	0.0402725	-0.126523	0.0949145	0.715689
ENSG00000172215	Artery_Tibial	CXCR6	-0.90398	0.104797	0	-0.718568	0.103564	3.96555e-12	-0.488483	-0.488395	0.0884475	-0.72024	-0.188379	3.35422e-08
ENSG00000163818	Artery_Tibial	LZTFL1	1.00669	0.271055	0.000204034	0.223554	0.0782298	0.00426785	0.0715769	0.0689329	0.0420966	-0.0483747	0.230899	0.101527
ENSG00000163820	Artery_Tibial	FYCO1	0.0845455	0.17315	0.625353	0.163338	0.0499645	0.00107896	0.118299	0.120434	0.0485832	-0.014258	0.236599	0.0131783
ENSG00000163820	Brain_Anterior_cingulate_cortex_BA24	FYCO1	-0.127089	0.141734	0.369894	0.159925	0.0459705	0.000503532	0.0300882	0.0281852	0.0462752	-0.181139	0.189985	0.542473
ENSG00000163820	Brain_Caudate_basal_ganglia	FYCO1	0.0467842	0.145814	0.748325	0.185484	0.0553331	0.000801904	0.366077	0.367696	0.0889318	0.0447701	0.645239	3.55598e-05
ENSG00000160791	Brain_Caudate_basal_ganglia	CCR5	0.467144	1.53195	0.760417	-0.135223	0.107102	0.206746	0	0.0212379	0.0464435	-0.185884	0.108659	0.647467
ENSG00000163818	Brain_Cerebellar_Hemisphere	LZTFL1	0.147501	0.219203	0.501013	0.0620663	0.0601534	0.302166	0	0.0143696	0.0369276	-0.119459	0.094609	0.69718
ENSG00000163820	Brain_Cerebellar_Hemisphere	FYCO1	-0.40503	0.18332	0.0271455	-0.0221445	0.051299	0.665978	0.0434652	0.0438535	0.0442454	-0.133376	0.165796	0.321616
ENSG00000283646	Brain_Cerebellum	LINC02009	0.291579	0.146006	0.0458214	0.131262	0.0942838	0.163862	0.0906441	0.0879255	0.051827	-0.0495082	0.260683	0.0897874
ENSG00000163820	Brain_Cerebellum	FYCO1	0.151552	0.0933686	0.104556	0.00156432	0.0503361	0.975208	-0.0301879	-0.0286115	0.0387012	-0.134655	0.0991165	0.459729
ENSG00000163820	Brain_Cortex	FYCO1	0.248656	0.11992	0.0381238	0.11254	0.0445938	0.0116139	0.0754787	0.0759499	0.0377736	-0.0378908	0.21203	0.0443611
ENSG00000163820	Brain_Frontal_Cortex_BA9	FYCO1	0.609669	0.1956	0.00182753	0.146814	0.135488	0.278542	-0.034896	-0.0324064	0.0391638	-0.138833	0.111347	0.407976
ENSG00000163820	Brain_Hippocampus	FYCO1	0.209057	0.093148	0.0248094	0.129661	0.044579	0.00363096	0.208928	0.209389	0.0838171	-0.0411481	0.459951	0.0124839
ENSG00000163820	Brain_Hypothalamus	FYCO1	0.536706	0.229194	0.0191957	0.44804	0.132938	0.000750854	0.373897	0.378533	0.08113	0.127752	0.580841	3.07486e-06
ENSG00000163820	Brain_Nucleus_accumbens_basal_ganglia	FYCO1	0.750498	0.311987	0.0161485	0.0973681	0.100306	0.331692	0.259797	0.256273	0.0900401	0.00658139	0.519594	0.00442437
ENSG00000012223	Brain_Nucleus_accumbens_basal_ganglia	LTF	-0.0816649	0.160026	0.609826	0.139886	0.0769609	0.0691224	0.0922507	0.0925466	0.0471798	-0.0369081	0.231823	0.0498124
ENSG00000163820	Brain_Spinal_cord_cervical_c-1	FYCO1	-0.320126	0.29677	0.280722	0.277332	0.117643	0.0184035	0	0.0209692	0.0423656	-0.155341	0.101679	0.620629
ENSG00000211456	Brain_Spinal_cord_cervical_c-1	SACM1L	0.151654	0.0711044	0.0329379	0.136834	0.0530151	0.00985047	0.245447	0.242552	0.081253	-0.0506041	0.488764	0.00283447
ENSG00000163817	Breast_Mammary_Tissue	SLC6A20	1.10787	0.170075	7.31808e-11	0.978786	0.159178	7.79765e-10	0.567857	0.567358	0.0714824	0.271405	0.769929	2.07094e-15
ENSG00000172215	Breast_Mammary_Tissue	CXCR6	-0.656105	0.409636	0.109227	-0.0997631	0.10777	0.354601	-0.241479	-0.241149	0.0915758	-0.536811	0.0433754	0.00845528
ENSG00000163818	Breast_Mammary_Tissue	LZTFL1	0.446721	0.252202	0.0765134	0.216428	0.130813	0.0980276	0.0737419	0.0730372	0.0453982	-0.0651883	0.223123	0.107657
ENSG00000163820	Breast_Mammary_Tissue	FYCO1	-0.115719	0.121424	0.340582	0.0975043	0.047776	0.0412644	0.0953426	0.0925438	0.045606	-0.0454601	0.238545	0.0424376
ENSG00000173578	Breast_Mammary_Tissue	XCR1	-0.187167	0.220141	0.395206	0.0308664	0.0666737	0.643402	-0.190768	-0.191829	0.0737902	-0.381536	0.0224175	0.0093319
ENSG00000223552	Breast_Mammary_Tissue	CCR5AS	0.601565	0.251781	0.0168834	0.115044	0.107525	0.284655	0.0487199	0.0478601	0.0442917	-0.0855556	0.175633	0.27989
ENSG00000211456	Breast_Mammary_Tissue	SACM1L	0.174451	0.197991	0.37826	0.242728	0.0770646	0.00163457	0.0312274	0.0326063	0.0420273	-0.0961645	0.138958	0.437845
ENSG00000163827	Breast_Mammary_Tissue	LRRC2	-0.335719	0.294827	0.25483	-0.106989	0.074594	0.151491	-0.0418101	-0.0409028	0.0513658	-0.192035	0.104897	0.425854
ENSG00000172215	Cells_Cultured_fibroblasts	CXCR6	-2.21691	0.462497	1.64022e-06	-0.260191	0.164015	0.112652	-0.0619475	-0.0621979	0.0471074	-0.192878	0.0859459	0.186721
ENSG00000163823	Cells_Cultured_fibroblasts	CCR1	0.189341	0.0937068	0.0433245	0.276427	0.0607034	5.27044e-06	0.595547	0.593911	0.0920554	0.239224	0.943629	1.10629e-10
ENSG00000163820	Cells_Cultured_fibroblasts	FYCO1	0.0690892	0.0918308	0.451838	-0.0635085	0.0544435	0.243411	0.138415	0.139936	0.0495374	-0.0323444	0.27683	0.00473005
ENSG00000163823	Cells_EBV-transformed_lymphocytes	CCR1	0.413414	0.0808733	3.18982e-07	0.204778	0.0940003	0.02937	0.376031	0.383097	0.0988382	0.0478066	0.649523	0.000106186
ENSG00000172215	Colon_Sigmoid	CXCR6	-1.09995	0.331702	0.000912917	-0.520496	0.290939	0.073611	0	-0.0189754	0.0396971	-0.0895635	0.150139	0.632647
ENSG00000160791	Colon_Sigmoid	CCR5	-0.843358	0.18785	7.13822e-06	-0.492457	0.133835	0.000233618	-0.497706	-0.500618	0.0973422	-0.785066	-0.24376	2.70587e-07
ENSG00000163823	Colon_Sigmoid	CCR1	1.41982	0.372666	0.000139014	0.360393	1.37337	0.793002	0.0576221	0.0570022	0.0556268	-0.0997574	0.205154	0.305493
ENSG00000163817	Colon_Transverse	SLC6A20	1.56684	0.304764	2.73062e-07	0.23814	0.0918094	0.00949059	0.387149	0.387531	0.0782484	0.118181	0.618571	7.32352e-07
ENSG00000173585	Colon_Transverse	CCR9	0.0632509	0.303812	0.83508	0.18819	0.0748414	0.0119194	0	0.00179178	0.0411606	-0.118663	0.130002	0.965278
ENSG00000173578	Colon_Transverse	XCR1	0.124725	0.112225	0.266406	-0.160911	0.0588717	0.00627118	0.0348996	0.0325195	0.0441752	-0.0922571	0.175586	0.46164
ENSG00000163820	Colon_Transverse	FYCO1	0.549567	0.171438	0.00134765	0.113793	0.0535578	0.0336143	0	-0.00404569	0.0400886	-0.114248	0.152858	0.919615
ENSG00000223552	Colon_Transverse	CCR5AS	0.460796	0.446303	0.30185	-0.226999	0.181129	0.210116	-0.0923771	-0.0950668	0.0524261	-0.22767	0.0556612	0.069778
ENSG00000163817	Esophagus_Gastroesophageal_Junction	SLC6A20	0.868086	0.206107	2.53325e-05	0.125293	0.103619	0.226599	0.324565	0.323827	0.0767765	0.0889848	0.587524	2.46704e-05
ENSG00000163818	Esophagus_Gastroesophageal_Junction	LZTFL1	1.00193	0.207118	1.31502e-06	0.496963	0.194878	0.0107684	0.391411	0.390896	0.0832278	0.0864243	0.70594	2.64395e-06
ENSG00000163823	Esophagus_Gastroesophageal_Junction	CCR1	1.09071	0.160962	1.23364e-11	0.522327	0.123714	2.42084e-05	0.218957	0.215825	0.0511883	0.0639918	0.366954	2.48338e-05
ENSG00000160791	Esophagus_Gastroesophageal_Junction	CCR5	-0.289737	0.427094	0.497522	-0.373592	0.182146	0.0402614	-0.305899	-0.308532	0.105616	-0.606644	0.0206729	0.003486
ENSG00000163820	Esophagus_Gastroesophageal_Junction	FYCO1	0.0553263	0.198175	0.780108	0.128649	0.054461	0.018166	0.13085	0.131487	0.0407384	-0.00124554	0.2617	0.00124836
ENSG00000163818	Esophagus_Mucosa	LZTFL1	1.39135	0.26249	1.15437e-07	0.320046	0.152825	0.0362419	0.416516	0.421982	0.0812041	0.141936	0.673627	2.03008e-07
ENSG00000163823	Esophagus_Mucosa	CCR1	0.501353	0.238111	0.0352441	0.622738	0.100948	6.87549e-10	0.597149	0.596264	0.0896403	0.291929	0.960371	2.89645e-11
ENSG00000163820	Esophagus_Mucosa	FYCO1	0.327132	0.110178	0.00298646	0.168731	0.0492477	0.00061214	0.114382	0.113747	0.0453956	-0.0137041	0.228764	0.0122212
ENSG00000163817	Esophagus_Muscularis	SLC6A20	0.878776	0.122654	7.79821e-13	0.550064	0.11837	3.36832e-06	0.584729	0.589668	0.0694583	0.379015	0.784412	2.07476e-17
ENSG00000163823	Esophagus_Muscularis	CCR1	0.570635	0.16475	0.000532919	0.529969	0.101733	1.89463e-07	0.478032	0.478575	0.101522	0.146101	0.724104	2.42892e-06
ENSG00000211456	Esophagus_Muscularis	SACM1L	-0.517147	0.298476	0.0831625	0.120586	0.0739702	0.10306	0.124987	0.125316	0.091256	-0.132477	0.474798	0.169678
ENSG00000283646	Esophagus_Muscularis	LINC02009	0.249282	0.29643	0.400378	0.246629	0.0991486	0.0128654	0.260176	0.254356	0.117077	-0.114079	0.613241	0.0298147
ENSG00000172215	Heart_Atrial_Appendage	CXCR6	-0.921018	0.297847	0.00198646	-0.173128	0.102806	0.0921768	0	-0.00660478	0.0408766	-0.119077	0.126078	0.871638
ENSG00000163820	Heart_Atrial_Appendage	FYCO1	-0.064847	0.215847	0.763849	-0.00917665	0.0546987	0.866766	-0.03613	-0.0343965	0.0400105	-0.163546	0.0597934	0.389962
ENSG00000283646	Heart_Atrial_Appendage	LINC02009	0.146147	0.201685	0.468678	0.146116	0.0883049	0.0979902	0	0.00400302	0.0412195	-0.116966	0.12609	0.922635
ENSG00000172215	Heart_Left_Ventricle	CXCR6	-0.824512	0.4764	0.0835027	-0.0103924	0.137039	0.93955	0	-0.0122179	0.04248	-0.115986	0.131193	0.773641
ENSG00000223552	Heart_Left_Ventricle	CCR5AS	4.43784	2.62501	0.0909128	-0.0230738	0.104463	0.825185	0.209792	0.209259	0.0962274	-0.0894502	0.484756	0.0296579
ENSG00000163820	Heart_Left_Ventricle	FYCO1	0.808319	0.47183	0.0866836	0.276537	0.1123	0.0137973	0.376634	0.378364	0.0790427	0.0852332	0.635032	1.69441e-06
ENSG00000283646	Heart_Left_Ventricle	LINC02009	-0.0957882	0.233148	0.681185	0.122457	0.0772108	0.112737	-0.0600513	-0.057892	0.0515254	-0.25766	0.0847003	0.261199
ENSG00000181585	Kidney_Cortex	TMIE	0.0223186	0.0750588	0.7662	-0.181992	0.073717	0.0135569	-0.440173	-0.44498	0.120433	-0.807447	0.0863581	0.000220028
ENSG00000121807	Liver	CCR2	-0.488555	0.26542	0.0656677	0.186454	0.296476	0.529413	0	-0.0177834	0.0394008	-0.115468	0.153319	0.651741
ENSG00000163820	Liver	FYCO1	-0.0699896	0.173629	0.686876	0.0364184	0.060054	0.544231	-0.036647	-0.0369134	0.0439072	-0.143261	0.0890746	0.400508
ENSG00000241186	Liver	TDGF1	0.12219	0.221271	0.580799	0.124423	0.0453067	0.00602849	0.0894455	0.0899828	0.0502657	-0.0531024	0.220035	0.0734309
ENSG00000163817	Lung	SLC6A20	2.58075	0.663234	9.9768e-05	1.03766	1.93047	0.590912	0.372471	0.373219	0.0808954	0.148832	0.632618	3.95762e-06
ENSG00000172215	Lung	CXCR6	-0.637835	0.226708	0.00490109	-0.555919	0.225235	0.0135806	-0.331409	-0.332994	0.0964182	-0.584676	0.0677568	0.000553078
ENSG00000163820	Lung	FYCO1	0.487344	0.16484	0.00311186	0.140791	0.0566474	0.0129413	0.16737	0.165024	0.046944	0.0501392	0.331762	0.000439207
ENSG00000211456	Lung	SACM1L	1.40643	9.21974	0.878756	-0.0640105	0.119872	0.593349	0	0.00988516	0.0923643	-0.278655	0.25346	0.91477
ENSG00000160791	Lung	CCR5	-0.621729	0.158093	8.40025e-05	-0.255867	0.0976847	0.0088106	-0.391911	-0.387976	0.102304	-0.645471	-0.00291451	0.00014922
ENSG00000223552	Lung	CCR5AS	-1.01563	0.621399	0.102168	-0.333154	0.251727	0.185679	-0.457399	-0.459811	0.0856098	-0.722494	-0.237025	7.82987e-08
ENSG00000121807	Lung	CCR2	-0.757732	0.217163	0.000484395	-0.200492	0.113573	0.0775119	-0.0782405	-0.0781154	0.0443029	-0.207225	0.0409611	0.0778646
ENSG00000173585	Minor_Salivary_Gland	CCR9	0.487305	0.133861	0.000272226	0.297302	0.105466	0.00481819	0.365668	0.365216	0.0791793	0.156368	0.562465	3.97831e-06
ENSG00000163820	Minor_Salivary_Gland	FYCO1	-0.156288	0.0910312	0.0860052	0.121628	0.0491318	0.0133034	0.0812572	0.0782127	0.044855	-0.040944	0.24594	0.0812151
ENSG00000163817	Muscle_Skeletal	SLC6A20	0.795721	0.13534	4.11738e-09	0.953523	0.146438	7.4421e-11	0.639839	0.639143	0.0661112	0.458198	0.880109	4.13584e-22
ENSG00000163818	Muscle_Skeletal	LZTFL1	0.140381	0.643748	0.827375	0.304496	0.219378	0.165138	0.0613097	0.0599459	0.0450254	-0.0662872	0.191913	0.183064
ENSG00000172215	Muscle_Skeletal	CXCR6	-0.453709	0.0797378	1.27035e-08	-0.331892	0.0930081	0.000359134	-0.224516	-0.226851	0.0573838	-0.371145	0.0141075	7.71026e-05
ENSG00000283646	Muscle_Skeletal	LINC02009	0.0211134	0.220694	0.923784	0.194812	0.0920646	0.0343415	0.306151	0.305384	0.0999112	-0.0359981	0.609612	0.00223899
ENSG00000183625	Muscle_Skeletal	CCR3	-1.08773	0.271124	6.02247e-05	-0.277979	0.0862851	0.00127462	-0.262258	-0.259368	0.103362	-0.569604	0.0480308	0.0120962
ENSG00000163817	Nerve_Tibial	SLC6A20	1.64485	0.212784	1.06581e-14	0.798971	0.198081	5.49396e-05	0.560229	0.558259	0.0788618	0.310769	0.816833	1.45252e-12
ENSG00000163818	Nerve_Tibial	LZTFL1	0.0499204	0.314599	0.873921	0.172195	0.103483	0.0961129	0.0349161	0.0324139	0.0416685	-0.0777924	0.156279	0.436628
ENSG00000172215	Nerve_Tibial	CXCR6	-0.366625	0.142223	0.00994246	-0.547831	0.097981	2.25518e-08	-0.499771	-0.501023	0.0834513	-0.836023	-0.250378	1.92774e-09
ENSG00000223552	Nerve_Tibial	CCR5AS	0.189127	0.357217	0.596496	-0.264626	0.156429	0.0907094	0	0.0242355	0.0450767	-0.145512	0.116102	0.59082
ENSG00000160791	Nerve_Tibial	CCR5	-2.17115	0.47173	4.17404e-06	-0.472277	0.221584	0.0330589	-0.30496	-0.310797	0.110947	-0.680102	0.0854537	0.00508951
ENSG00000163820	Nerve_Tibial	FYCO1	0.127006	0.0659977	0.0543042	0.0891948	0.0468159	0.0567507	0.154077	0.159044	0.0552299	-0.010293	0.306127	0.00398081
ENSG00000121797	Nerve_Tibial	CCRL2	0.284839	0.19206	0.138054	0.174635	0.0864722	0.0434303	0.0886373	0.0877744	0.0492948	-0.0566734	0.213493	0.0749777
ENSG00000163820	Ovary	FYCO1	0.721186	0.181878	7.33265e-05	0.151479	0.072126	0.0357117	0.0968665	0.0992556	0.0486557	-0.0490827	0.193733	0.0413543
ENSG00000173578	Ovary	XCR1	0.157975	0.287572	0.582771	-0.027408	0.0696711	0.694031	-0.0627319	-0.0620078	0.0389146	-0.185493	0.0587798	0.111063
ENSG00000012223	Ovary	LTF	1.07403	0.479938	0.0252307	-0.0334797	0.110844	0.76262	-0.122417	-0.121994	0.0451304	-0.244834	0.0168257	0.00686871
ENSG00000163827	Ovary	LRRC2	0.140275	0.120088	0.242765	0.104748	0.037049	0.00469452	0.264038	0.264649	0.092097	0.00965539	0.601734	0.00405837
ENSG00000223552	Ovary	CCR5AS	0.161364	0.0934674	0.0842711	0.024204	0.0470168	0.606696	-0.0357738	-0.0345271	0.0434348	-0.151388	0.0835107	0.426661
ENSG00000163820	Pancreas	FYCO1	0.18424	0.141683	0.193474	-0.0497205	0.0582664	0.393476	0	0.0137287	0.0380121	-0.107896	0.0895947	0.717975
ENSG00000121797	Pancreas	CCRL2	0.0462332	0.195369	0.812932	-0.0905619	0.0842059	0.282159	-0.301332	-0.305244	0.096148	-0.639779	-0.00124041	0.00149975
ENSG00000163817	Pancreas	SLC6A20	0.0623232	0.0771113	0.418962	0.0541935	0.0453615	0.232203	0.21022	0.210608	0.0869327	-0.0252587	0.465581	0.0154077
ENSG00000223552	Pancreas	CCR5AS	0.141581	0.168192	0.399912	-0.314887	0.132733	0.0176757	-0.36523	-0.363906	0.0923932	-0.638865	-0.0731701	8.19343e-05
ENSG00000012223	Pancreas	LTF	-0.369117	0.204464	0.0710286	-0.131732	0.0366373	0.000323686	-0.414922	-0.41354	0.0943138	-0.684824	-0.197651	1.16133e-05
ENSG00000172215	Pituitary	CXCR6	-0.683022	0.218523	0.00177429	0.0816758	0.056859	0.150871	-0.0369533	-0.0366555	0.0433566	-0.17186	0.0963536	0.397864
ENSG00000163817	Pituitary	SLC6A20	-0.0193453	0.147186	0.895432	0.100923	0.0624242	0.105937	0.238103	0.241575	0.0860646	-0.0379859	0.476207	0.0050021
ENSG00000121797	Pituitary	CCRL2	0.0649426	0.203816	0.750004	0.314998	0.109706	0.00408812	0.343313	0.347952	0.0921077	0.0526687	0.711074	0.000158305
ENSG00000163818	Pituitary	LZTFL1	0.372862	0.231754	0.107645	0.181582	0.0911055	0.0462504	0.1339	0.13441	0.0440384	0.0184787	0.267799	0.00227237
ENSG00000163823	Pituitary	CCR1	0.890069	0.305346	0.00355743	0.22058	0.103551	0.033159	0.113238	0.112964	0.0502088	-0.0507668	0.264122	0.0244567
ENSG00000172215	Prostate	CXCR6	-0.15929	0.146186	0.275871	0.0349154	0.0502157	0.486863	-0.0876768	-0.0857414	0.0413413	-0.200348	0.0648586	0.0380805
ENSG00000163820	Prostate	FYCO1	0.404646	0.124205	0.00112248	0.143169	0.0427603	0.000813442	0.0591669	0.0601542	0.044807	-0.0657766	0.204802	0.179428
ENSG00000163817	Skin_Not_Sun_Exposed_Suprapubic	SLC6A20	0.52424	0.357603	0.142653	0.264459	0.0896086	0.0031647	0.404794	0.408004	0.0730739	0.111685	0.657483	2.35795e-08
ENSG00000172215	Skin_Not_Sun_Exposed_Suprapubic	CXCR6	-1.51644	0.469978	0.00125265	-0.577608	0.37922	0.127722	-0.0947939	-0.0936893	0.0425867	-0.244469	0.020281	0.0278094
ENSG00000173578	Skin_Not_Sun_Exposed_Suprapubic	XCR1	-0.196888	0.257053	0.443711	-0.164225	0.0954074	0.0851954	0	0.000700347	0.0473076	-0.140294	0.119301	0.988188
ENSG00000173585	Skin_Not_Sun_Exposed_Suprapubic	CCR9	2.82055	0.494708	1.18794e-08	0.819999	0.309972	0.00815947	0.367203	0.368519	0.0722289	0.162577	0.57892	3.35906e-07
ENSG00000163823	Skin_Not_Sun_Exposed_Suprapubic	CCR1	3.98495	0.992699	5.96321e-05	0.810743	0.336687	0.0160399	0.132479	0.134239	0.0536984	-0.0373106	0.264959	0.0124237
ENSG00000163820	Skin_Not_Sun_Exposed_Suprapubic	FYCO1	-0.00493408	0.15424	0.97448	0.174846	0.0413852	2.39121e-05	0.102252	0.104457	0.046573	-0.0426096	0.204504	0.0249061
ENSG00000121807	Skin_Not_Sun_Exposed_Suprapubic	CCR2	0.204238	0.208906	0.328246	0.248044	0.0654194	0.000149677	0.248463	0.252227	0.103379	-0.133589	0.530397	0.014694
ENSG00000172215	Skin_Sun_Exposed_Lower_leg	CXCR6	-0.82514	0.285379	0.00383544	-0.728925	0.19741	0.000222106	0	-0.019697	0.0421978	-0.091842	0.129177	0.640658
ENSG00000163817	Skin_Sun_Exposed_Lower_leg	SLC6A20	0.318423	0.252782	0.207787	0.387947	0.102455	0.000152774	0.359477	0.358387	0.0771351	0.14406	0.64628	3.38056e-06
ENSG00000163818	Skin_Sun_Exposed_Lower_leg	LZTFL1	0.0355553	0.259178	0.890885	-0.171225	0.113578	0.13167	0	-0.0128228	0.0473576	-0.141708	0.153749	0.786572
ENSG00000173585	Skin_Sun_Exposed_Lower_leg	CCR9	0.12423	0.221537	0.57496	0.167405	0.0811108	0.0390265	0	0.0249566	0.0379221	-0.157669	0.0936428	0.510472
ENSG00000163823	Skin_Sun_Exposed_Lower_leg	CCR1	-2.63716	1.03041	0.0104878	-0.132587	0.122277	0.278223	0.123428	0.125949	0.0516004	-0.024864	0.290052	0.0146527
ENSG00000173578	Skin_Sun_Exposed_Lower_leg	XCR1	0.251098	0.16391	0.12554	-0.0938368	0.0772303	0.224356	-0.0409246	-0.0395826	0.0383236	-0.163801	0.0709898	0.301673
ENSG00000163820	Skin_Sun_Exposed_Lower_leg	FYCO1	-0.130639	0.142285	0.358542	0.16265	0.0496575	0.00105498	0.124741	0.126197	0.0470571	-0.0116464	0.249482	0.00732288
ENSG00000283646	Skin_Sun_Exposed_Lower_leg	LINC02009	0.791887	0.453825	0.0809989	0.221213	0.108535	0.0415325	0.140468	0.140833	0.0411982	0.0260022	0.277693	0.000629855
ENSG00000121807	Skin_Sun_Exposed_Lower_leg	CCR2	0.379592	0.271751	0.162463	0.198036	0.0639622	0.00196054	0.110342	0.109116	0.0472544	-0.035409	0.269623	0.0209373
ENSG00000173578	Small_Intestine_Terminal_Ileum	XCR1	0.26733	0.190217	0.159903	0.1736	0.0505808	0.000598854	0.300776	0.302601	0.0845515	0.0128554	0.51421	0.000345046
ENSG00000173585	Small_Intestine_Terminal_Ileum	CCR9	-0.0550504	0.0772518	0.476087	0.104422	0.0447087	0.0195118	0.0386329	0.0361448	0.0414255	-0.0620346	0.165438	0.382922
ENSG00000211456	Small_Intestine_Terminal_Ileum	SACM1L	0.0244661	0.0974714	0.801808	0.139408	0.0492269	0.00462647	0.0693528	0.0667089	0.04252	-0.0580922	0.195914	0.116675
ENSG00000121807	Small_Intestine_Terminal_Ileum	CCR2	0.152608	0.124813	0.221446	0.112202	0.042136	0.00774793	0.0638664	0.062073	0.0457089	-0.0428123	0.184152	0.174462
ENSG00000163817	Spleen	SLC6A20	0.4243	0.28306	0.13388	0.109743	0.0607101	0.0706603	0.176527	0.168085	0.084699	-0.0971282	0.423999	0.0472008
ENSG00000121807	Spleen	CCR2	-0.125607	0.27177	0.643951	-0.0229455	0.0966471	0.812335	-0.120614	-0.120902	0.0382301	-0.241228	-0.00758992	0.00156434
ENSG00000223552	Spleen	CCR5AS	0.0317845	0.148084	0.830049	0.0427874	0.0592718	0.470365	0.064414	0.0609983	0.0415786	-0.0439598	0.195813	0.14236
ENSG00000163820	Spleen	FYCO1	-0.000447095	0.222854	0.998399	0.136067	0.0617423	0.0275398	0.0294324	0.0296372	0.0448615	-0.0903347	0.173431	0.508844
ENSG00000163817	Stomach	SLC6A20	-0.00130328	0.124677	0.99166	0.060799	0.0540378	0.260538	0.161061	0.159365	0.0862754	-0.105596	0.423809	0.0647236
ENSG00000163820	Stomach	FYCO1	0.151323	0.228729	0.508239	0.185499	0.0854512	0.0299445	0.0367842	0.034307	0.0389474	-0.0602819	0.136067	0.378397
ENSG00000121797	Stomach	CCRL2	1.89005	1.18011	0.109248	0.300718	0.971827	0.75699	0.368827	0.366564	0.0876834	0.144808	0.673058	2.90813e-05
ENSG00000223552	Stomach	CCR5AS	0.200127	0.330965	0.545394	-0.140939	0.103398	0.172861	-0.032857	-0.031861	0.0438324	-0.158072	0.0974577	0.467297
ENSG00000163817	Testis	SLC6A20	0.53215	0.438556	0.224972	0.480168	0.151333	0.0015091	0.375565	0.375615	0.0773898	0.168808	0.628246	1.21276e-06
ENSG00000163818	Testis	LZTFL1	-1.08165	0.148798	3.61489e-13	-0.26908	0.144355	0.0623189	-0.35689	-0.356489	0.0776267	-0.572425	-0.074104	4.38287e-06
ENSG00000173578	Testis	XCR1	-0.121818	0.109709	0.266839	-0.169634	0.0483732	0.000453585	-0.272465	-0.271115	0.0754844	-0.502191	-0.0867688	0.000328561
ENSG00000012223	Testis	LTF	0.252818	0.120323	0.0356276	0.213271	0.0482214	9.74583e-06	0.134474	0.134933	0.0485928	-0.0279383	0.268948	0.00548953
ENSG00000230530	Testis	LIMD1-AS1	-0.201803	0.313282	0.519472	-0.111639	0.0930427	0.23019	0.0632928	0.0619693	0.0430777	-0.0706641	0.172664	0.150279
ENSG00000163820	Thyroid	FYCO1	0.193347	0.0828088	0.0195507	0.452883	0.0919214	8.35682e-07	0.139018	0.138762	0.0500971	-0.0194524	0.278036	0.00560811
ENSG00000173585	Thyroid	CCR9	-8.26455	1.94006	2.04477e-05	0.216391	0.430055	0.614845	0	-0.00130501	0.0463716	-0.135166	0.139289	0.977549
ENSG00000173578	Uterus	XCR1	0.245804	0.086497	0.00448653	-0.0429176	0.0398811	0.281865	0.0769884	0.0767107	0.0451639	-0.0524659	0.192982	0.0894144
ENSG00000163820	Uterus	FYCO1	0.511091	0.265962	0.0546473	0.0754889	0.0519712	0.146359	0.0272304	0.0259271	0.0414849	-0.0827274	0.168168	0.531986
ENSG00000163820	Vagina	FYCO1	-0.241852	0.123587	0.0503542	0.00465889	0.0422858	0.91227	0	-0.00189234	0.0399479	-0.130436	0.134289	0.962218
ENSG00000012223	Vagina	LTF	0.168176	0.0982102	0.0868214	0.083102	0.0344732	0.0159251	0.0936019	0.0934141	0.0466107	-0.0233506	0.187204	0.0450558
ENSG00000173585	Whole_Blood	CCR9	1.46628	0.262013	2.19113e-08	0.758959	0.277161	0.00617526	0.430915	0.42976	0.0768865	0.240125	0.633801	2.27667e-08
ENSG00000163818	Whole_Blood	LZTFL1	0.134489	0.132426	0.309831	-0.174981	0.0623796	0.00503019	0.0433056	0.0410149	0.0413396	-0.0930177	0.163558	0.321127
ENSG00000211456	Whole_Blood	SACM1L	0.0436117	0.107895	0.686063	0.0726748	0.0509732	0.153942	0.110315	0.110549	0.042228	-0.00631735	0.22063	0.00884702

## Sheet: S8 pi_c B2
geneid	tissue	gene_name	full_h2_local	segment_h2_local	pi_c	concentration_ratio
ENSG00000012223	Pancreas	LTF	0.0366617	0.00748908	0.204275	6.53681
ENSG00000121797	Adrenal_Gland	CCRL2	0.0368325	0.00430037	0.116755	3.8529
ENSG00000121797	Artery_Tibial	CCRL2	0.00390934	0.000619555	0.158481	5.22986
ENSG00000121797	Stomach	CCRL2	0.0126248	0.000590422	0.0467668	1.54331
ENSG00000121807	Adipose_Visceral_Omentum	CCR2	0.0238479	0.000949894	0.0398314	1.35427
ENSG00000121807	Lung	CCR2	0.00141513	-8.02038e-07	NA	NA
ENSG00000121807	Pituitary	CCR2	0.00740138	0.000197914	0.0267401	0.909165
ENSG00000121807	Skin_Not_Sun_Exposed_Suprapubic	CCR2	0.00134509	0.000102681	0.0763378	2.59549
ENSG00000121807	Skin_Sun_Exposed_Lower_leg	CCR2	0.0103408	0.000208613	0.0201737	0.685907
ENSG00000160791	Adipose_Subcutaneous	CCR5	0.000758326	6.0558e-05	0.0798575	2.6353
ENSG00000160791	Artery_Aorta	CCR5	0.00451152	0.000306054	0.0678384	2.23867
ENSG00000160791	Colon_Sigmoid	CCR5	0.015557	0.00207711	0.133517	4.40604
ENSG00000160791	Lung	CCR5	0.0059585	0.000562852	0.0944619	3.11724
ENSG00000163817	Adipose_Subcutaneous	SLC6A20	0.0136834	0.00127396	0.0931027	3.4448
ENSG00000163817	Artery_Coronary	SLC6A20	0.0198363	0.00222508	0.112172	4.15036
ENSG00000163817	Breast_Mammary_Tissue	SLC6A20	0.0847259	0.0201593	0.237936	8.80362
ENSG00000163817	Colon_Transverse	SLC6A20	0.035407	0.00354514	0.100125	3.70464
ENSG00000163817	Esophagus_Gastroesophageal_Junction	SLC6A20	0.0104207	0.00202387	0.194216	7.186
ENSG00000163817	Esophagus_Muscularis	SLC6A20	0.0509741	0.0127147	0.249435	9.2291
ENSG00000163817	Lung	SLC6A20	0.00694283	0.0011916	0.17163	6.3503
ENSG00000163817	Muscle_Skeletal	SLC6A20	0.0470437	0.0183052	0.389111	14.3971
ENSG00000163817	Nerve_Tibial	SLC6A20	0.0424599	0.0131103	0.308769	11.4245
ENSG00000163817	Pancreas	SLC6A20	0.0107112	0.000687135	0.0641511	2.37359
ENSG00000163817	Skin_Not_Sun_Exposed_Suprapubic	SLC6A20	0.0204433	0.00192427	0.0941274	3.48271
ENSG00000163817	Skin_Sun_Exposed_Lower_leg	SLC6A20	0.00986304	0.000972983	0.0986494	3.65003
ENSG00000163817	Stomach	SLC6A20	0.0136028	0.00019779	0.0145404	0.537994
ENSG00000163817	Testis	SLC6A20	0.0323303	0.00323923	0.100192	3.70709
ENSG00000163818	Adipose_Subcutaneous	LZTFL1	0.0252119	0.00601374	0.238528	9.06406
ENSG00000163818	Breast_Mammary_Tissue	LZTFL1	0.0144112	0.000924268	0.0641356	2.43715
ENSG00000163818	Esophagus_Gastroesophageal_Junction	LZTFL1	0.0272208	0.00329339	0.120988	4.59754
ENSG00000163818	Muscle_Skeletal	LZTFL1	0.000650411	7.30751e-05	0.112352	4.26938
ENSG00000163818	Pituitary	LZTFL1	0.0253779	0.00251757	0.0992035	3.76973
ENSG00000163818	Testis	LZTFL1	0.022903	0.0066195	0.289024	10.9829
ENSG00000163820	Brain_Caudate_basal_ganglia	FYCO1	0.0200595	0.00133555	0.0665792	2.46343
ENSG00000163820	Brain_Hippocampus	FYCO1	0.0451175	0.00208193	0.0461446	1.70735
ENSG00000163820	Brain_Hypothalamus	FYCO1	0.0438429	0.00330153	0.0753036	2.78623
ENSG00000163820	Cells_EBV-transformed_lymphocytes	FYCO1	0.00948842	0.000128228	0.0135141	0.500022
ENSG00000163820	Heart_Left_Ventricle	FYCO1	0.0114244	0.00154193	0.134968	4.99381
ENSG00000163820	Thyroid	FYCO1	0.0194147	0.00245387	0.126392	4.67651
ENSG00000163823	Cells_Cultured_fibroblasts	CCR1	0.073611	0.0117722	0.159924	5.27751
ENSG00000163823	Esophagus_Gastroesophageal_Junction	CCR1	0.0476033	0.00998804	0.209818	6.924
ENSG00000163823	Esophagus_Mucosa	CCR1	0.0277122	0.00764196	0.275761	9.10012
ENSG00000163823	Esophagus_Muscularis	CCR1	0.0489984	0.00887873	0.181204	5.97974
ENSG00000163823	Pancreas	CCR1	0.0159531	0.000761927	0.0477603	1.57609
ENSG00000163823	Skin_Not_Sun_Exposed_Suprapubic	CCR1	0.0132868	0.00202393	0.152326	5.02677
ENSG00000163827	Heart_Atrial_Appendage	LRRC2	0.000843149	4.23975e-06	0.00502847	0.170968
ENSG00000172215	Adipose_Subcutaneous	CXCR6	0.0208619	0.00633569	0.303697	11.2368
ENSG00000172215	Artery_Aorta	CXCR6	0.0201585	0.00355457	0.176331	6.52424
ENSG00000172215	Artery_Tibial	CXCR6	0.0437514	0.0189776	0.43376	16.0491
ENSG00000172215	Breast_Mammary_Tissue	CXCR6	0.00805074	0.000179572	0.022305	0.825284
ENSG00000172215	Lung	CXCR6	0.0154222	0.000380538	0.0246747	0.912965
ENSG00000172215	Muscle_Skeletal	CXCR6	0.0203261	0.00535534	0.263471	9.74844
ENSG00000172215	Nerve_Tibial	CXCR6	0.0232214	0.00294945	0.127014	4.69952
ENSG00000172215	Pituitary	CXCR6	0.00146197	0.000220174	0.150601	5.57225
ENSG00000172215	Skin_Not_Sun_Exposed_Suprapubic	CXCR6	0.0130471	0.00231844	0.177698	6.57484
ENSG00000172215	Skin_Sun_Exposed_Lower_leg	CXCR6	0.00864021	0.00123846	0.143337	5.30346
ENSG00000173585	Minor_Salivary_Gland	CCR9	0.0600895	0.00941967	0.156761	5.80015
ENSG00000173585	Skin_Not_Sun_Exposed_Suprapubic	CCR9	0.00445663	4.85114e-06	0.00108852	0.0402753
ENSG00000173585	Whole_Blood	CCR9	0.00234109	0.000729509	0.311611	11.5296
ENSG00000181585	Kidney_Cortex	TMIE	0.113971	0.0137134	0.120325	4.09103
ENSG00000211456	Adipose_Subcutaneous	SACM1L	0.00523262	0.000321865	0.0615113	2.1529
ENSG00000211456	Brain_Hippocampus	SACM1L	0.052884	0.0071797	0.135763	4.75171
ENSG00000211456	Brain_Spinal_cord_cervical_c-1	SACM1L	0.0655231	0.00297197	0.0453577	1.58752
ENSG00000211456	Stomach	SACM1L	0.00694669	0.000785548	0.113082	3.95788
ENSG00000223552	Adipose_Subcutaneous	CCR5AS	0.00684186	0.0010676	0.15604	5.30536
ENSG00000223552	Artery_Coronary	CCR5AS	0.0113568	0.000275295	0.0242405	0.824177
ENSG00000223552	Breast_Mammary_Tissue	CCR5AS	0.00100678	-8.49427e-06	NA	NA
ENSG00000223552	Colon_Transverse	CCR5AS	0.00297079	-5.70596e-06	NA	NA
ENSG00000223552	Lung	CCR5AS	0.0124986	0.00226393	0.181134	6.15856
ENSG00000223552	Nerve_Tibial	CCR5AS	0.00163745	7.10677e-05	0.0434014	1.47565
ENSG00000223552	Pancreas	CCR5AS	0.00393909	0.000540275	0.137157	4.66334
ENSG00000223552	Small_Intestine_Terminal_Ileum	CCR5AS	0.00268282	2.46367e-05	0.00918315	0.312227
ENSG00000223552	Stomach	CCR5AS	0.00310866	0.000605467	0.194768	6.62212
ENSG00000283646	Brain_Cerebellum	LINC02009	0.00133228	3.67926e-06	0.00276163	0.0911336
ENSG00000283646	Colon_Sigmoid	LINC02009	0.00852287	0.000376273	0.0441486	1.4569
ENSG00000283646	Heart_Left_Ventricle	LINC02009	0.00212709	0.000206433	0.0970495	3.20263
ENSG00000283646	Muscle_Skeletal	LINC02009	0.011118	0.000610537	0.0549141	1.81216
ENSG00000283646	Skin_Sun_Exposed_Lower_leg	LINC02009	0.0112219	0.00115632	0.103042	3.40039
ENSG00000283646	Uterus	LINC02009	0.101805	0.0106035	0.104155	3.4371

## Sheet: S9 pi_c A2
geneid	tissue	gene_name	full_h2_local	segment_h2_local	pi_c	concentration_ratio
ENSG00000012223	Pancreas	LTF	0.0394625	0.00815278	0.206596	6.61107
ENSG00000121797	Adrenal_Gland	CCRL2	0.0253956	0.00302425	0.119085	3.92982
ENSG00000121797	Pancreas	CCRL2	0.0172624	0.0021407	0.12401	4.09232
ENSG00000121797	Pituitary	CCRL2	0.0223773	0.00257701	0.115161	3.80033
ENSG00000121797	Stomach	CCRL2	0.0175674	0.000828626	0.0471684	1.55656
ENSG00000121807	Adipose_Visceral_Omentum	CCR2	0.0143923	0.000580762	0.0403524	1.37198
ENSG00000121807	Spleen	CCR2	0.0017281	-2.86648e-05	NA	NA
ENSG00000160791	Artery_Aorta	CCR5	0.0015158	0.000131822	0.0869655	2.86986
ENSG00000160791	Colon_Sigmoid	CCR5	0.0391888	0.00523759	0.13365	4.41046
ENSG00000160791	Lung	CCR5	0.0193149	0.00181337	0.0938849	3.0982
ENSG00000163817	Adipose_Subcutaneous	SLC6A20	0.0118216	0.00114683	0.097012	3.58944
ENSG00000163817	Breast_Mammary_Tissue	SLC6A20	0.0651465	0.0156515	0.240251	8.88927
ENSG00000163817	Colon_Transverse	SLC6A20	0.0268825	0.00274558	0.102133	3.77891
ENSG00000163817	Esophagus_Gastroesophageal_Junction	SLC6A20	0.016763	0.00332497	0.198352	7.33901
ENSG00000163817	Esophagus_Muscularis	SLC6A20	0.0650675	0.0163455	0.251209	9.29473
ENSG00000163817	Lung	SLC6A20	0.0115538	0.00203947	0.176519	6.5312
ENSG00000163817	Muscle_Skeletal	SLC6A20	0.0475928	0.0187485	0.393936	14.5756
ENSG00000163817	Nerve_Tibial	SLC6A20	0.0402879	0.0126262	0.3134	11.5958
ENSG00000163817	Skin_Not_Sun_Exposed_Suprapubic	SLC6A20	0.0178282	0.00172492	0.0967519	3.57982
ENSG00000163817	Skin_Sun_Exposed_Lower_leg	SLC6A20	0.0065923	0.000705439	0.10701	3.95935
ENSG00000163817	Testis	SLC6A20	0.0204407	0.00210591	0.103025	3.81193
ENSG00000163818	Adipose_Subcutaneous	LZTFL1	0.0351657	0.00849512	0.241574	9.17982
ENSG00000163818	Esophagus_Gastroesophageal_Junction	LZTFL1	0.0292803	0.00360233	0.123029	4.67511
ENSG00000163818	Esophagus_Mucosa	LZTFL1	0.0200736	0.00341574	0.17016	6.46609
ENSG00000163818	Pituitary	LZTFL1	0.00308902	0.000381161	0.123392	4.6889
ENSG00000163818	Testis	LZTFL1	0.0221777	0.00658858	0.297081	11.2891
ENSG00000163820	Brain_Caudate_basal_ganglia	FYCO1	0.0442474	0.00295228	0.0667222	2.46872
ENSG00000163820	Brain_Hypothalamus	FYCO1	0.0460517	0.00349709	0.0759384	2.80972
ENSG00000163820	Brain_Nucleus_accumbens_basal_ganglia	FYCO1	0.0177531	0.000714849	0.0402663	1.48985
ENSG00000163820	Heart_Left_Ventricle	FYCO1	0.016541	0.00228378	0.138068	5.10853
ENSG00000163820	Lung	FYCO1	0.00266772	-2.87093e-05	NA	NA
ENSG00000163823	Cells_Cultured_fibroblasts	CCR1	0.0929366	0.0149205	0.160545	5.29798
ENSG00000163823	Cells_EBV-transformed_lymphocytes	CCR1	0.049567	0.00346356	0.0698764	2.30592
ENSG00000163823	Esophagus_Gastroesophageal_Junction	CCR1	0.0113169	0.00252755	0.223344	7.37034
ENSG00000163823	Esophagus_Mucosa	CCR1	0.0420306	0.0116871	0.278062	9.17605
ENSG00000163823	Esophagus_Muscularis	CCR1	0.0439441	0.00805411	0.183281	6.04826
ENSG00000163827	Ovary	LRRC2	0.0189609	0.00116846	0.0616246	2.09524
ENSG00000172215	Adipose_Subcutaneous	CXCR6	0.0257482	0.00797412	0.309696	11.4588
ENSG00000172215	Adipose_Visceral_Omentum	CXCR6	0.00310679	0.000200102	0.064408	2.3831
ENSG00000172215	Artery_Aorta	CXCR6	0.000984034	0.000326431	0.331728	12.2739
ENSG00000172215	Artery_Tibial	CXCR6	0.0335546	0.0148546	0.442699	16.3799
ENSG00000172215	Nerve_Tibial	CXCR6	0.0463646	0.00591396	0.127553	4.71948
ENSG00000173578	Small_Intestine_Terminal_Ileum	XCR1	0.035302	0.00236357	0.066953	2.47726
ENSG00000173578	Testis	XCR1	0.0181317	0.00135341	0.0746434	2.76181
ENSG00000173585	Minor_Salivary_Gland	CCR9	0.0622244	0.00983353	0.158033	5.84724
ENSG00000173585	Skin_Not_Sun_Exposed_Suprapubic	CCR9	0.0132233	1.63019e-05	0.00123281	0.0456141
ENSG00000173585	Whole_Blood	CCR9	0.0167035	0.0047894	0.286731	10.609
ENSG00000223552	Artery_Coronary	CCR5AS	0.0198417	0.000478889	0.0241355	0.820606
ENSG00000223552	Lung	CCR5AS	0.0138186	0.00258789	0.187276	6.36738
ENSG00000223552	Pancreas	CCR5AS	0.0211438	0.00280691	0.132753	4.51361
ENSG00000283646	Skin_Sun_Exposed_Lower_leg	LINC02009	0.000540283	0.000121408	0.224713	7.41552

[truncated: 4 more sheets: S10 UKB blood traits info, S11 UKB blood traits, S12 UKB binary traits info, S13 UKB binary traits]
